# Supplementary material for: Distinct functional enrichment of transcriptional signatures in pigs with high and low IFN-gamma responses after vaccination with a porcine reproductive and respiratory syndrome virus (PRRSV)
Source: Vet Res. 2016 Oct 20;47:104. doi: 10.1186/s13567-016-0392-3 (PMC5073823; doi:10.1186/s13567-016-0392-3)
Supplement: Supplementary file 1 — Additional file 1. List of regulated transcripts with P value < 0.001, FDR < 0.2 and fold change above 2 and below -2 in PBMCs of HR and LR pigs are displayed. The lists of transcripts were generated using Partek software and only non-redundant records are shown HR and LR vaccinated pigs and HR and LR vaccinated pigs in presence of PHA. To enhance the comparison between the HR and LR datasets P value and fold change are shown across multiple experimental groups. [file 13567_2016_392_MOESM1_ESM.xlsx]

## Sheet: Low responder
List of transcripts regulated in PMBCs of low responders vs untreated control with FDR < 0.2.
Fold change and p-value are shown for each transcript (green, down-regulated; red, up-regulated). Fold change and p-value are also shown for other groups
*, gene symbol not available
	Low responder		High responder		Low responder +PHA		High responder +PHA		Low responder +Vaccine		High responder + vaccine
Symbol	p-value	Fold-Change	p-value	Fold-Change	p-value	Fold-Change	p-value	Fold-Change	p-value	Fold-Change	p-value	Fold-Change	Description
S100A8	0.00078562	-13.1017	0.00083219	-12.8871	0.997696	-1.00187	0.785419	-1.19295	0.139919	-2.68016	0.757822	1.22124	S100 calcium binding protein A8
S100A12	0.000878373	-10.3023	0.000275603	-13.9928	0.954254	-1.03468	0.561249	-1.41468	0.13067	-2.52977	0.913225	1.06691	S100 calcium binding protein A12
SAA1	3.0913e-05	-9.86961	1.92942e-05	-10.8361	0.807307	-1.10823	0.682797	-1.1882	0.652818	1.20915	0.178686	1.78781	serum amyloid A1
AMCF-II	0.00108117	-9.42109	0.00157493	-8.54657	0.71301	-1.24066	0.866709	1.10324	0.177765	-2.24656	0.935948	1.04815	Alveolar macrophage chemotactic factor 2 Precursor (Alveolar macrophage chemotactic factor II)(AMCF-II) [Source:UniProtKB/Swiss-Prot;Acc:P22952]
LOC100152534*	6.4335e-08	-8.90084	7.31849e-06	-4.70234	0.269137	-1.32862	0.743886	1.08619	0.58988	1.14655	0.236824	1.35656	normal mucosa of esophagus-specific gene 1 protein-like
CCL3L1	4.7301e-05	-7.75917	8.09461e-05	-7.04486	0.744416	-1.13615	0.875788	-1.06304	0.0129962	-2.8943	0.46668	-1.33206	chemokine (C-C motif) ligand 3-like 1
LOC100037944*	0.000537465	-6.59771	0.000651566	-6.346	0.541205	1.3228	0.451901	1.41251	0.144076	-1.98571	0.774935	-1.13925	Sus scrofa chitinase 3-like 2 isoform A mRNA, partial cds
IL1B	2.36551e-05	-6.29379	8.32006e-05	-5.1903	0.171557	1.59088	0.274786	1.44378	0.213346	-1.52293	0.827382	1.07481	interleukin 1, beta
CHI3L2	0.000953536	-6.26332	0.000260356	-8.22325	0.989666	1.00613	0.911818	1.05365	0.158135	-1.98418	0.905744	-1.05747	chitinase 3-like 2
IRG1	3.55123e-05	-6.11406	5.03895e-05	-5.78858	0.800212	1.08909	0.706135	1.13575	0.388635	1.3412	0.247086	1.48814	immunoresponsive 1 homolog (mouse)
IL1R2	0.00137332	-5.88159	0.0199472	-3.31088	0.499184	1.38174	0.410509	1.48443	0.193628	-1.88343	0.778171	-1.14347	interleukin 1 receptor, type II
CCL4	3.13727e-07	-5.55652	9.30642e-06	-3.77825	0.293059	-1.26651	0.697966	-1.08983	0.0135328	-1.81686	0.508969	-1.15834	chemokine (C-C motif) ligand 4
CCL22	0.000181623	-5.39012	0.00333702	-3.36518	0.808113	1.09252	0.46291	1.30904	0.0108348	-2.77343	0.160852	-1.69059	chemokine (C-C motif) ligand 22
UPP1	0.000794895	-5.29153	0.0109819	-3.23355	0.440058	1.38661	0.602644	1.24529	0.863934	1.07462	0.557778	1.28049	uridine phosphorylase 1
CD274	6.68603e-05	-5.21242	0.00490771	-2.79286	0.748229	-1.1101	0.731685	1.11807	0.993689	1.00257	0.62184	1.17448	CD274 molecule
LOC100516016*	0.000111543	-5.11002	0.00235417	-3.23437	0.698018	1.13979	0.276281	1.45151	0.00652897	-2.77432	0.187112	-1.57634	Ssc_hash_S40558646 rthg01_p1.y1 thg Sus scrofa cDNA 5prime, mRNA sequence /clone_end=5prime /gb=EW645359 /gi=183051300 /ug=Ssc.60498 /len=597
CCL8	3.49358e-05	-4.97249	0.00125421	-3.0736	0.669217	-1.13617	0.756642	1.0969	0.955871	-1.01663	0.566264	1.18738	chemokine (C-C motif) ligand 8
C15orf48	0.000102722	-4.85959	3.68812e-05	-5.66001	0.71509	-1.12565	0.371831	1.33954	0.81017	1.08091	0.218132	1.50276	chromosome 15 open reading frame 48
CXCL2	0.000379675	-4.82875	0.000666164	-4.40645	0.609051	1.20695	0.462065	1.31202	0.063751	-2.04187	0.834248	-1.07974	chemokine (C-X-C motif) ligand 2
MYOF	0.000385443	-4.74244	0.00125128	-3.92402	0.685165	-1.15885	0.974799	1.01153	0.803286	-1.09467	0.650131	1.17943	myoferlin
TM7SF4	0.00185942	-4.67172	0.00418962	-4.00089	0.427055	-1.41035	0.591436	-1.26015	0.312865	-1.55168	0.783858	1.12503	transmembrane 7 superfamily member 4
TNFAIP6	0.00147384	-4.61568	0.0016521	-4.52013	0.976242	1.0124	0.311216	1.52997	0.570495	1.26598	0.287138	1.56466	tumor necrosis factor, alpha-induced protein 6
LOC733603*	0.000819762	-4.60951	0.000490018	-5.03434	0.809078	-1.09792	0.558034	-1.25533	0.679977	1.17321	0.167714	1.72928	Sus scrofa serum amyloid A protein mRNA, partial cds
SOD2	7.29788e-06	-4.39605	1.20704e-05	-4.14467	0.591799	-1.13894	0.439291	-1.20741	0.758808	-1.07712	0.317255	1.27779	superoxide dismutase 2, mitochondrial
LOC396781*	0.00141385	-4.29429	0.00083954	-4.7011	0.681475	-1.17518	0.975154	-1.01229	0.883428	-1.05923	0.28723	1.5286	Sus scrofa mRNA, clone:SPL010013G04, expressed in spleen
KCNJ15	0.00148298	-4.18246	0.0305302	-2.45228	0.948754	1.02522	0.40558	1.38462	0.0188422	-2.68088	0.18304	-1.69746	potassium inwardly-rectifying channel, subfamily J, member 15
IL1RN	0.000885657	-4.14234	0.073257	-1.97382	0.647216	1.181	0.247099	1.5336	0.197156	-1.61399	0.488387	-1.28769	interleukin 1 receptor antagonist
S100A9	0.00168289	-4.01854	0.000791359	-4.56601	0.905291	1.04656	0.561217	-1.25015	0.123378	-1.83979	0.792307	1.10605	S100 calcium binding protein A9
UBD	2.69323e-05	-4.00926	0.00254593	-2.39038	0.840986	-1.05196	0.313356	1.29449	0.811471	-1.06209	0.963079	1.01175	ubiquitin D
LOC100151813*	3.65351e-05	-3.93234	0.0183327	-1.92211	0.403213	1.24067	0.431416	1.22476	0.305253	1.30452	0.616758	1.13688	hypothetical LOC100151813
IL1RAP	0.000293553	-3.92482	0.00305403	-2.84407	0.653588	-1.14968	0.558677	1.19976	0.304792	-1.38106	0.910324	-1.03553	interleukin 1 receptor accessory protein
CCL23	0.000572527	-3.90394	0.00368472	-2.97043	0.90965	-1.03828	0.453284	-1.28433	0.0717459	-1.8675	0.924419	-1.0319	chemokine (C-C motif) ligand 23
PKIB	0.000235703	-3.7416	0.000408858	-3.48184	0.87914	-1.04551	0.565531	1.18401	0.620575	-1.15642	0.230439	1.43067	protein kinase (cAMP-dependent, catalytic) inhibitor beta
GPR84	1.66667e-06	-3.73345	6.94667e-05	-2.64148	0.946579	-1.01294	0.8107	-1.04706	0.025031	-1.58794	0.105669	-1.38027	G protein-coupled receptor 84
TIMP1	8.62016e-06	-3.71506	3.87173e-05	-3.1822	0.573563	-1.13055	0.485791	-1.16454	0.524134	-1.14918	0.284962	1.26603	TIMP metallopeptidase inhibitor 1
EPAS1	0.000603076	-3.67833	0.00582353	-2.66901	0.671756	1.1448	0.57636	1.19559	0.0449934	-1.96674	0.741908	1.1107	endothelial PAS domain protein 1
GBP1	1.44705e-05	-3.52044	0.0457556	-1.58323	0.554868	1.1375	0.616795	1.11519	0.140544	1.39108	0.297004	1.25854	guanylate binding protein 1, interferon-inducible
SLC2A3	0.000116112	-3.50998	0.00629712	-2.20926	0.927944	1.02379	0.979523	-1.0067	0.231585	-1.37364	0.672412	1.11652	solute carrier family 2 (facilitated glucose transporter), member 3
IL1A	1.27722e-05	-3.47373	0.000404076	-2.47862	0.463454	1.17008	0.289742	1.25698	0.0322804	-1.62656	0.933475	-1.01791	interleukin 1, alpha
PNP	9.03889e-05	-3.43728	0.00774266	-2.09204	0.753664	-1.08165	0.99012	1.0031	0.0223371	-1.85088	0.204174	-1.38341	purine nucleoside phosphorylase
SLC39A14	2.41751e-05	-3.35424	0.00010604	-2.89019	0.849971	-1.0421	0.744053	1.07385	0.197153	-1.3335	0.665967	1.09891	solute carrier family 39 (zinc transporter), member 14
CCL17	0.00197942	-3.30601	0.0195955	-2.3337	0.982313	-1.00746	0.925564	1.03183	0.0732238	-1.87626	0.664862	-1.15683	chemokine (C-C motif) ligand 17
CD14	2.30752e-05	-3.19035	0.000768236	-2.291	0.648059	-1.09994	0.996927	1.0008	0.0633239	-1.50092	0.601598	1.11522	CD14 molecule
STEAP4	0.000615754	-3.18589	0.275321	-1.37019	0.119199	1.58085	0.0769016	1.69091	0.833788	1.06141	0.970095	-1.0107	STEAP family member 4
IL1RN	0.00175378	-3.17653	0.0431178	-1.98452	0.852345	1.06128	0.465048	1.26504	0.20124	-1.51866	0.683768	-1.13928	interleukin 1 receptor antagonist
ANXA2	0.000243157	-3.16815	0.234264	-1.36519	0.0157475	-1.96268	0.657535	1.12077	0.0474749	-1.71269	0.978116	-1.00706	annexin A2
IL-1beta	0.00156565	-3.11346	0.00103447	-3.29534	0.665081	1.1438	0.466609	1.25489	0.233193	-1.45732	0.804528	1.07969	interleukin-1 beta
GIMAP2	1.12372e-05	-3.11057	0.000103514	-2.54964	0.0135803	-1.67748	0.0616899	-1.45759	0.154123	-1.32488	0.710247	1.07398	GTPase, IMAP family member 2
TBXAS1	0.000546476	-3.10708	0.0212354	-1.97845	0.935445	1.02246	0.879654	1.0424	0.789848	-1.07588	0.58723	1.16119	thromboxane A synthase 1 (platelet)
SOCS3	2.95084e-05	-3.0595	0.00224344	-2.05194	0.5682	1.12459	0.587092	1.11816	0.16887	-1.33579	0.323169	-1.22774	suppressor of cytokine signaling 3
C20orf108*	8.80567e-05	-3.02941	0.0384507	-1.63671	0.854335	1.04194	0.481815	1.17169	0.717239	1.08454	0.602336	1.12412	chromosome 20 open reading frame 108
LOC100512297*	6.06333e-05	-2.96853	0.00498924	-1.95298	0.896083	1.02812	0.553396	1.13477	0.10271	1.43319	0.401157	1.19722	interferon-induced very large GTPase 1-like
ssc-mir-21	0.000234331	-2.93409	0.00243112	-2.29021	0.524436	-1.16498	0.756837	1.07676	0.896938	-1.03139	0.974946	1.00752	ssc-mir-21 [Source:miRBase;Acc:MI0002459]
TNIP3	0.000335327	-2.89947	0.000156848	-3.15144	0.493223	-1.18377	0.730008	1.08823	0.500611	-1.18033	0.260207	1.32366	TNFAIP3 interacting protein 3
MIR21	0.000685104	-2.8851	0.00101534	-2.75609	0.928746	-1.02376	0.392832	1.25449	0.842033	1.05376	0.394562	1.25343	MI0004742
TGM3	0.00166264	-2.87391	0.0017019	-2.86531	0.885009	1.04282	0.742358	-1.10012	0.652049	-1.14004	0.160656	1.51924	transglutaminase 3 (E polypeptide, protein-glutamine-gamma-glutamyltransferase)
NFAM1	8.78075e-05	-2.86782	0.0861859	-1.46306	0.934766	1.01755	0.984248	-1.00421	0.188302	-1.33198	0.286105	1.25917	NFAT activating protein with ITAM motif 1
GBP2	4.28004e-05	-2.86494	0.00404281	-1.90895	0.112744	1.38731	0.252616	1.26119	0.0383355	1.55085	0.17865	1.31624	guanylate binding protein 2, interferon-inducible
NRG1	0.000762799	-2.85715	0.0352946	-1.80576	0.705824	-1.10471	0.809661	-1.06552	0.211952	-1.3994	0.502106	-1.19464	neuregulin 1
DMXL2	0.000884575	-2.84741	0.000565805	-3.00191	0.74072	1.09245	0.540472	1.17844	0.389993	-1.26086	0.600005	-1.15081	Dmx-like 2
LOC100478898*	0.0011528	-2.81131	0.0012378	-2.78736	0.444694	-1.23291	0.892328	-1.03747	0.0965002	-1.59978	0.972675	-1.00935	Ssc_hash_S26390600 BW956971 full-length enriched swine cDNA library, adult alveolar macrophage Sus scrofa cDNA clone AMP010026F12 5prime, mRNA sequence /clone=AMP010026F12 /clone_end=5prime /gb=BW956971 /gi=71968002 /ug=Ssc.59438 /len=663
GBP6	0.000994139	-2.76858	0.00930229	-2.12896	0.303407	1.31643	0.67721	1.11606	0.0518532	1.71661	0.703508	1.10556	guanylate binding protein family, member 6
BCL3	1.8996e-07	-2.71013	4.32358e-06	-2.20934	0.841497	1.02515	0.997883	-1.00033	0.449632	-1.09924	0.479122	-1.09251	B-cell CLL/lymphoma 3
LOC100518687*	6.06817e-05	-2.65865	0.000149891	-2.45773	0.814147	-1.0459	0.731058	-1.06789	0.547007	1.12242	0.528877	1.12841	schlafen family member 11-like
NRP2	0.000291897	-2.6154	0.00440174	-2.01174	0.484796	-1.16557	0.903358	1.0268	0.782688	-1.06198	0.314945	1.24861	neuropilin 2
CXCL16	7.08654e-05	-2.58391	0.00115721	-2.04265	0.793107	-1.05054	0.554006	1.11817	0.478883	1.14333	0.136763	1.3344	chemokine (C-X-C motif) ligand 16
IL23R	0.000730254	-2.54547	0.00142537	-2.37567	0.0434784	-1.64781	0.976368	-1.00693	0.702652	-1.0933	0.119379	1.4565	interleukin 23 receptor
Dvir\GJ14580*	0.000859138	-2.49549	0.0495476	-1.62029	0.378861	-1.22973	0.586995	1.13516	0.375118	-1.23178	0.726728	-1.08477	Ssc_hash_S40074871 rfbs3937b_e17.y1 fbs Sus scrofa cDNA 5prime, mRNA sequence /clone_end=5prime /gb=EW169778 /gi=182577928 /ug=Ssc.60752 /len=550
NRP1	0.00123222	-2.49365	0.0761685	-1.56696	0.922915	-1.0237	0.560112	1.15225	0.0954078	1.52211	0.0197033	1.84222	neuropilin 1
IL8	0.00115582	-2.4734	0.0197963	-1.82299	0.761013	1.07521	0.402075	1.22325	0.0651798	-1.58589	0.87333	-1.0387	interleukin 8
ACSL1	8.61813e-05	-2.46742	0.0046521	-1.78487	0.961924	1.00872	0.786216	-1.05063	0.248586	1.23852	0.666646	1.08173	acyl-CoA synthetase long-chain family member 1
PIM2	0.000759273	-2.42431	0.0307272	-1.67065	0.239099	1.30544	0.28281	1.27426	0.867399	1.03777	0.944025	-1.01571	pim-2 oncogene
CLEC2B	0.00109028	-2.40354	0.461765	-1.18512	0.598598	1.12866	0.279962	1.28606	0.553123	1.14626	0.383075	1.22376	C-type lectin domain family 2, member B
C20orf123	0.00179869	-2.35674	0.00154346	-2.395	0.308933	-1.2781	0.669992	-1.10686	0.144806	-1.42935	0.986934	1.0039	chromosome 20 open reading frame 123
PARP14	0.00124308	-2.34093	0.00523934	-2.0264	0.491949	-1.16887	0.929817	1.02006	0.27674	1.28337	0.526988	1.15429	poly (ADP-ribose) polymerase family, member 14
CD69	0.000881506	-2.33789	0.046751	-1.57742	0.544153	-1.14109	0.954896	-1.01232	0.655368	1.10173	0.634998	1.10858	CD69 molecule
LOC100520605*	0.000105943	-2.29658	0.00358967	-1.75663	0.858354	-1.03095	0.01916	-1.54204	0.690595	-1.07047	0.997251	1.00059	Sus scrofa mRNA, clone:LVR010014G09, expressed in liver
RCAN1	0.000518798	-2.28476	0.0304973	-1.58428	0.986408	-1.00339	0.600886	1.10999	0.0239454	-1.62125	0.869731	-1.03314	regulator of calcineurin 1
TRIM21	0.00112291	-2.28081	0.0159108	-1.76301	0.814224	-1.05212	0.806621	1.05436	0.838725	-1.04498	0.540003	1.14238	tripartite motif containing 21
FSCN1	0.000524364	-2.27595	0.0725714	-1.45124	0.904724	1.02399	0.863115	1.03474	0.249004	-1.2619	0.973196	-1.00667	fascin homolog 1, actin-bundling protein (Strongylocentrotus purpuratus)
PKIG	2.80014e-05	-2.2652	5.99914e-05	-2.1488	0.0717075	1.32491	0.0452844	1.37201	0.0636849	-1.33712	0.255819	-1.18834	protein kinase (cAMP-dependent, catalytic) inhibitor gamma
MMP14	0.000258791	-2.24189	0.000296207	-2.21756	0.446965	1.14859	0.409853	1.16224	0.854178	1.03378	0.211047	1.25996	matrix metallopeptidase 14 (membrane-inserted)
PFKFB3	0.00035497	-2.21809	0.0128914	-1.65059	0.934599	1.01522	0.941698	1.01356	0.752022	-1.05998	0.151959	1.31211	6-phosphofructo-2-kinase/fructose-2,6-biphosphatase 3
LOC100518898*	0.00104819	-2.20636	0.22299	-1.29185	0.00295021	-2.00771	0.397345	-1.19232	0.0523078	-1.52433	0.441975	-1.17293	Ssc_hash_S18555551 BX924202 Sus Scrofa library (scan) Sus scrofa cDNA clone scan0013.c.22 5prim, mRNA sequence /clone=scan0013.c.22 /clone_end=5prime /gb=BX924202 /gi=90231311 /ug=Ssc.8331 /len=832
IRAK3	0.00130603	-2.2061	0.00896484	-1.83966	0.941484	1.01561	0.816619	1.05019	0.925406	1.01996	0.229854	1.2952	interleukin-1 receptor-associated kinase 3
STX3	0.000946706	-2.20374	0.0779937	-1.45386	0.882745	-1.03041	0.43452	1.17357	0.0145869	-1.7178	0.989601	1.00265	syntaxin 3
MIC-2	0.000347223	-2.19381	0.0552271	-1.44227	0.216139	-1.25735	0.610408	-1.09706	0.411611	-1.16203	0.632384	1.09083	OTTSUSG00000001312 similar to Homo sapiens MHC class I polypeptide-related sequence B
COX7C	0.000588807	-2.17946	0.00917051	-1.72743	0.215288	-1.27197	0.948699	-1.01229	0.697034	-1.07691	0.348535	1.19755	cytochrome c oxidase subunit VIIc
U6	0.000773875	-2.1674	0.373405	-1.19115	0.856734	1.03572	0.0209229	1.6241	0.332964	-1.21003	0.719498	1.07241	U6 spliceosomal RNA [Source: RFAM;Acc:RF00026]
CEBPB	0.00103458	-2.16115	0.394303	-1.18788	0.719925	-1.0745	0.692985	1.08237	0.252434	-1.26271	0.924416	1.01916	CCAAT/enhancer binding protein (C/EBP), beta
MIR181B1	9.34695e-05	-2.14895	7.8516e-05	-2.17566	0.131349	-1.27379	0.964586	-1.00692	0.881123	-1.02349	0.705199	1.06061	MI0013107
CHMP7	0.000857162	-2.13339	0.0505712	-1.48853	0.605868	-1.10485	0.777381	1.05601	0.368333	1.19148	0.183587	1.30028	CHMP family, member 7
MAP3K5	0.000210391	-2.12833	0.0108991	-1.58974	0.410475	-1.14754	0.739356	1.05673	0.615614	-1.08702	0.821011	-1.03821	mitogen-activated protein kinase kinase kinase 5
LOC100154192*	0.0011026	-2.12022	0.0226248	-1.62123	0.602466	-1.10821	0.393921	1.18445	0.364005	-1.19781	0.600691	-1.10878	e3 ubiquitin-protein ligase NEDD4-like
CCL2	0.000295996	-2.11806	0.000285139	-2.12409	0.194804	-1.2537	0.948387	-1.01108	0.594654	-1.09522	0.583662	1.09823	chemokine (C-C motif) ligand 2
NFKB2	1.07898e-05	-2.11224	0.00245198	-1.54803	0.874511	1.02009	0.49415	1.09054	0.757797	-1.03965	0.989372	-1.00168	nuclear factor of kappa light polypeptide gene enhancer in B-cells 2 (p49/p100)
LOC100517601*	0.000258135	-2.09987	0.178232	-1.25776	0.368235	1.1631	0.725135	1.06021	0.907906	-1.01939	0.314859	1.18442	rhomboid family member 2-like
ATAD1	0.00130574	-2.09803	0.0517529	-1.50086	0.61514	-1.10485	0.797519	1.05206	0.538708	-1.12992	0.489771	-1.14732	ATPase family, AAA domain containing 1
PB103351.00.0	0.0012722	-2.06652	0.00571343	-1.81639	0.172	-1.31093	0.997145	-1.00069	0.0691653	-1.44464	0.548819	-1.12333	Ssc_hash_S40244609 rlnt22c_c4.y1 lnt Sus scrofa cDNA 5prime, mRNA sequence /clone_end=5prime /gb=EW339516 /gi=182838460 /ug=Ssc.68624 /len=507
ATP8B4	0.0018349	-2.06585	0.0269122	-1.61447	0.208991	-1.29572	0.56531	-1.12351	0.944827	1.01405	0.341742	1.21429	ATPase, class I, type 8B, member 4
BIRC3	0.000379566	-2.05639	0.00140865	-1.86527	0.237456	-1.22408	0.528359	-1.11224	0.0898575	-1.34527	0.0763298	-1.36496	baculoviral IAP repeat containing 3
SLC29A1	1.41617e-05	-2.04294	0.0288461	-1.33397	0.625959	-1.06201	0.739168	1.04187	0.112245	-1.22455	0.323771	1.13097	solute carrier family 29 (nucleoside transporters), member 1
TAPBP	0.000150726	-2.04261	0.0303143	-1.4212	0.200959	1.21952	0.389277	1.141	0.647236	-1.07206	0.729672	-1.05388	TAP binding protein (tapasin)
BST2	0.00120434	-2.03477	0.00626443	-1.77286	0.703908	1.07409	0.64103	1.09174	0.427303	1.1622	0.0469997	1.4839	bone marrow stromal cell antigen 2
HIP1	0.000806634	-2.02947	0.00546745	-1.7435	0.947119	1.01192	0.374112	1.17415	0.0624715	-1.41884	0.525935	1.12067	huntingtin interacting protein 1
LOC100515762*	0.000328797	-2.02175	0.0101347	-1.57966	0.864779	-1.02788	0.963461	-1.00742	0.182212	1.24717	0.596545	1.08957	Fatty acid coenzyme A ligase long-chain 2 Fragment [Source:UniProtKB/TrEMBL;Acc:Q6RVD5]
EMILIN2	7.55208e-05	-2.01914	0.018013	-1.43168	0.52682	1.09308	0.473692	1.10619	0.777206	-1.04041	0.446677	1.11325	elastin microfibril interfacer 2
PSME2	1.46446e-05	-2.01327	0.000749623	-1.62045	0.589092	-1.06773	0.625589	-1.06094	0.055895	1.27574	0.244051	1.15431	proteasome (prosome, macropain) activator subunit 2 (PA28 beta)
CHST15	0.00122448	-2.0007	0.0817574	-1.39622	0.264418	-1.23188	0.506937	1.13041	0.315404	-1.20558	0.629671	1.09287	carbohydrate (N-acetylgalactosamine 4-sulfate 6-O) sulfotransferase 15
CLDN17	0.00147971	2.00408	0.0488701	1.48005	0.641755	-1.09179	0.440733	-1.15756	0.846764	-1.03706	0.332098	-1.2032	claudin 17
DPM1	0.00114828	2.05651	0.195693	1.28537	0.648298	-1.09052	0.860766	-1.0338	0.486498	1.14194	0.0501799	1.48013	dolichyl-phosphate mannosyltransferase polypeptide 1, catalytic subunit
MIR2424-1	0.000406362	2.08747	0.00181271	1.862	0.723019	1.06315	0.14257	-1.298	0.627634	-1.08757	0.0815203	-1.36871	MI0011474
GPM6B	0.000214023	2.11187	0.00864586	1.61116	0.079916	1.35052	0.437062	1.13734	0.0420124	1.42538	0.779658	1.04705	glycoprotein M6B
MIR191	0.00124461	2.12296	0.207607	1.29353	0.750926	1.06552	0.246564	-1.26595	0.529848	1.13443	0.989899	1.00253	MI0005034
CD8B	0.000150226	2.17062	0.0127283	1.56612	0.0987771	1.32622	0.551757	1.10336	0.000343487	2.04218	0.134865	1.28905	CD8b molecule
CHRD	0.00205387	2.20254	0.00545579	1.99909	0.0113653	-1.85623	0.488022	-1.16807	0.62223	1.11628	0.623692	-1.11576	chordin
MIR181A2	7.90369e-05	2.23119	0.00166477	1.79325	0.190289	1.24018	0.852229	1.03034	0.994882	-1.00103	0.0554674	1.38243	MI0013106
LOC100521646*	0.000107322	2.32099	0.0631873	1.4021	0.904667	-1.02095	0.612677	-1.09192	0.632025	1.0867	0.32729	1.18753	PREDICTED: Sus scrofa similar to centrosomal protein 250kDa, isoform 1 (predicted), transcript variant 1 (LOC100151840), mRNA
CYP1A1	0.0010704	2.32281	0.000772791	2.39756	0.99965	1.0001	0.470696	-1.17304	0.172742	1.36005	0.373037	-1.21879	cytochrome P450, family 1, subfamily A, polypeptide 1
SEPP1	0.000236167	2.42608	0.0060758	1.82645	0.249694	1.25931	0.432488	1.1684	0.0153033	1.68097	0.261116	1.25218	selenoprotein P, plasma, 1
LOC100524575*	5.10394e-05	2.6507	0.0013043	2.0183	0.983083	1.00398	0.892244	-1.0257	0.492075	1.13829	0.872802	-1.03045	cell adhesion molecule 1-like
LTBP1	6.27215e-05	2.89391	4.99355e-05	2.95782	0.158505	1.35213	0.185693	1.326	0.067922	1.48925	0.657169	1.09696	latent transforming growth factor beta binding protein 1
P2RY12	2.13101e-05	2.90472	8.7786e-05	2.56399	0.973725	1.00628	0.677445	1.08243	0.879529	-1.02922	0.903058	-1.02341	purinergic receptor P2Y, G-protein coupled, 12
LYZ	0.000684045	3.05084	0.000721934	3.03076	0.965624	-1.01198	0.781485	1.07977	0.00554001	2.35978	0.126211	1.5482	lysozyme
HECW2	0.000822816	3.0991	0.289589	1.3605	0.892486	-1.03943	0.813517	1.06987	0.22137	1.42961	0.986145	-1.00498	HECT, C2 and WW domain containing E3 ubiquitin protein ligase 2
CH242-168I5.2*	9.57445e-08	4.70158	4.1806e-07	4.04097	0.860928	-1.03274	0.876831	-1.02891	0.693724	1.07525	0.75883	1.05814	OTTSUSG00000001864 novel protein similar to CD36
IGF1	2.55576e-05	13.0034	0.00014783	8.93878	0.834958	-1.10158	0.859495	1.08565	0.0215906	3.16245	0.772219	1.14396	insulin-like growth factor 1 (somatomedin C)

## Sheet: High responder
List of transcripts regulated in PMBCs of high responders vs untreated control with FDR < 0.2.
Fold change and p-value are shown for each transcript (green, down-regulated; red, up-regulated). Fold change and p-value are also shown for other groups
*, gene symbol not available
	Low responder		High responder		Low responder +PHA		High responder +PHA		Low responder +Vaccine		High responder + vaccine
Symbol	p-value	Fold-Change	p-value	Fold-Change	p-value	Fold-Change	p-value	Fold-Change	p-value	Fold-Change	p-value	Fold-Change	Description
SAA1	3.0913e-05	-9.86961	1.92942e-05	-10.8361	0.807307	-1.10823	0.682797	-1.1882	0.652818	1.20915	0.178686	1.78781	serum amyloid A1
CCL3L1	4.7301e-05	-7.75917	8.09461e-05	-7.04486	0.744416	-1.13615	0.875788	-1.06304	0.0129962	-2.8943	0.46668	-1.33206	chemokine (C-C motif) ligand 3-like 1
IRG1	3.55123e-05	-6.11406	5.03895e-05	-5.78858	0.800212	1.08909	0.706135	1.13575	0.388635	1.3412	0.247086	1.48814	immunoresponsive 1 homolog (mouse)
IL1B	2.36551e-05	-6.29379	8.32006e-05	-5.1903	0.171557	1.59088	0.274786	1.44378	0.213346	-1.52293	0.827382	1.07481	interleukin 1, beta
LOC100152534*	6.4335e-08	-8.90084	7.31849e-06	-4.70234	0.269137	-1.32862	0.743886	1.08619	0.58988	1.14655	0.236824	1.35656	normal mucosa of esophagus-specific gene 1 protein-like
SOD2	7.29788e-06	-4.39605	1.20704e-05	-4.14467	0.591799	-1.13894	0.439291	-1.20741	0.758808	-1.07712	0.317255	1.27779	superoxide dismutase 2, mitochondrial
CCL4	3.13727e-07	-5.55652	9.30642e-06	-3.77825	0.293059	-1.26651	0.697966	-1.08983	0.0135328	-1.81686	0.508969	-1.15834	chemokine (C-C motif) ligand 4
C15orf48*	6.87122e-08	-4.70197	1.24618e-06	-3.52961	0.744968	-1.0603	0.680352	1.07704	0.648478	-1.08564	0.419307	1.15778	chromosome 15 open reading frame 48
TIMP1	8.62016e-06	-3.71506	3.87173e-05	-3.1822	0.573563	-1.13055	0.485791	-1.16454	0.524134	-1.14918	0.284962	1.26603	TIMP metallopeptidase inhibitor 1
TNIP3	0.000335327	-2.89947	0.000156848	-3.15144	0.493223	-1.18377	0.730008	1.08823	0.500611	-1.18033	0.260207	1.32366	TNFAIP3 interacting protein 3
LOC396781*	0.000246895	-2.90207	0.000141265	-3.08029	0.745171	1.08031	0.893216	-1.03238	0.904932	-1.02876	0.166653	1.40122	SSU03782 Sus scrofa Ig gamma 4a chain constant region (IgG4a) mRNA, partial cds
SLC39A14	2.41751e-05	-3.35424	0.00010604	-2.89019	0.849971	-1.0421	0.744053	1.07385	0.197153	-1.3335	0.665967	1.09891	solute carrier family 39 (zinc transporter), member 14
GPR84	1.66667e-06	-3.73345	6.94667e-05	-2.64148	0.946579	-1.01294	0.8107	-1.04706	0.025031	-1.58794	0.105669	-1.38027	G protein-coupled receptor 84
GIMAP2	1.12372e-05	-3.11057	0.000103514	-2.54964	0.0135803	-1.67748	0.0616899	-1.45759	0.154123	-1.32488	0.710247	1.07398	GTPase, IMAP family member 2
LOC100518687*	6.06817e-05	-2.65865	0.000149891	-2.45773	0.814147	-1.0459	0.731058	-1.06789	0.547007	1.12242	0.528877	1.12841	schlafen family member 11-like
Mir181b-1	0.0268623	-1.5848	0.000211478	-2.41851	0.105959	-1.38427	0.392976	-1.18201	0.171657	1.31257	0.151477	1.33134	MI0000723
BCL3	1.8996e-07	-2.71013	4.32358e-06	-2.20934	0.841497	1.02515	0.997883	-1.00033	0.449632	-1.09924	0.479122	-1.09251	B-cell CLL/lymphoma 3
MIR132	9.34695e-05	-2.14895	7.8516e-05	-2.17566	0.131349	-1.27379	0.964586	-1.00692	0.881123	-1.02349	0.705199	1.06061	MI0013107
PKIG	2.80014e-05	-2.2652	5.99914e-05	-2.1488	0.0717075	1.32491	0.0452844	1.37201	0.0636849	-1.33712	0.255819	-1.18834	protein kinase (cAMP-dependent, catalytic) inhibitor gamma
TNFSF15	0.0165876	-1.463	7.92239e-05	-2.07676	0.96837	1.00581	0.172974	-1.2268	0.134537	-1.25322	0.261907	-1.18157	tumor necrosis factor (ligand) superfamily, member 15
UBD	2.88897e-06	-2.87238	0.00025044	-2.05047	0.821498	1.03683	0.534197	1.1053	0.753756	1.0516	0.510155	1.11198	OTTSUSG00000001249 ubiquitin D
CXCL2	4.48604e-05	-2.02783	4.87966e-05	-2.01726	0.431442	1.11246	0.650168	1.06298	0.00737	-1.49154	0.56567	1.08058	chemokine (C-X-C motif) ligand 2
VNN1	0.00331057	1.58542	4.93454e-05	2.05668	0.496804	1.09908	0.935766	-1.01119	0.855669	-1.02545	0.630685	-1.06889	vanin 1
SPON2	0.00735934	1.62606	0.000147163	2.16151	0.952203	-1.00983	0.0574381	-1.38645	0.235113	1.21866	0.218928	1.2276	spondin 2, extracellular matrix protein
MIR3183	0.113786	1.282	6.43194e-05	2.16564	0.867964	-1.02552	0.0123011	-1.51556	0.678027	1.0651	0.555759	1.09387	MI0014225
P2RY12	2.13101e-05	2.90472	8.7786e-05	2.56399	0.973725	1.00628	0.677445	1.08243	0.879529	-1.02922	0.903058	-1.02341	purinergic receptor P2Y, G-protein coupled, 12
LTBP1	6.27215e-05	2.89391	4.99355e-05	2.95782	0.158505	1.35213	0.185693	1.326	0.067922	1.48925	0.657169	1.09696	latent transforming growth factor beta binding protein 1
CH242-168I5.2*	9.57445e-08	4.70158	4.1806e-07	4.04097	0.860928	-1.03274	0.876831	-1.02891	0.693724	1.07525	0.75883	1.05814	OTTSUSG00000001864 novel protein similar to CD36
IGF1	2.55576e-05	13.0034	0.00014783	8.93878	0.834958	-1.10158	0.859495	1.08565	0.0215906	3.16245	0.772219	1.14396	insulin-like growth factor 1 (somatomedin C)

## Sheet: Low responder PHA
List of transcripts regulated in PMBCs of Low responders treated with PHA vs control treated with PHA with FDR < 0.2.
Fold change and p-value are shown for each transcript (green, down-regulated; red, up-regulated). Fold change and p-value are also shown for other groups
*, gene symbol not available
	Low responder		High responder		Low responder +PHA		High responder +PHA		Low responder +Vaccine		High responder + vaccine
Symbol	p-value	Fold-Change	p-value	Fold-Change	p-value	Fold-Change	p-value	Fold-Change	p-value	Fold-Change	p-value	Fold-Change	Description
SNORD116	0.0503393	-1.49482	0.228306	-1.27003	7.28325e-05	-2.66407	0.000175509	-2.46517	0.187565	-1.30025	0.728203	1.06999	Small nucleolar RNA SNORD116 [Source: RFAM;Acc:RF00108]
CHAC1	0.022523	-1.46176	0.10116	-1.30063	1.33403e-05	-2.46041	8.55318e-06	-2.54315	0.64949	-1.07285	0.869815	1.02562	ChaC, cation transport regulator homolog 1 (E. coli)
CABYR	0.266656	-1.21634	0.207298	-1.25042	6.75574e-05	-2.4094	0.000164559	-2.24627	0.0723857	-1.38551	0.243593	-1.2287	calcium binding tyrosine-(Y)-phosphorylation regulated
SOX4	0.378602	-1.15535	0.676786	-1.07013	0.00028588	-2.04944	0.0116879	-1.56651	0.754374	-1.05213	0.626748	1.08236	SRY (sex determining region Y)-box 4
ECT2	0.817418	-1.02935	0.574627	1.07315	2.49152e-05	2.00112	0.132723	1.21468	0.664231	1.05602	0.722496	-1.04556	epithelial cell transforming sequence 2 oncogene
LOC100516489*	0.0252973	1.42547	0.192123	1.21768	0.000149208	2.0036	0.0390405	1.38194	0.235331	1.19535	0.347297	1.15057	cytoskeleton-associated protein 2-like
CCNB3	0.42386	1.09686	0.959355	-1.00585	6.87128e-06	2.02449	0.0066922	1.41352	0.867124	-1.01936	0.804818	-1.02874	cyclin B3
CCDC99	0.0557603	1.32853	0.175049	1.21668	7.02794e-05	2.03905	0.14673	1.23451	0.0741094	1.30134	0.695459	-1.05681	coiled-coil domain containing 99
ARHGAP19	0.579676	1.0776	0.757309	1.04245	4.01797e-05	2.04264	0.038799	1.34357	0.6286	1.06737	0.320719	1.14488	Rho GTPase activating protein 19
RHOBTB1	0.470007	1.08358	0.576047	1.0639	2.93445e-06	2.06601	5.62092e-05	1.7668	0.677419	1.04706	0.174829	1.16607	Rho-related BTB domain containing 1
IL21	0.811923	1.03511	0.700229	1.05751	6.85196e-05	2.085	0.0140668	1.47498	0.63681	-1.07106	0.635044	1.07145	interleukin 21
MCEE	0.670259	1.07267	0.170879	1.26007	0.000256878	2.08515	0.216146	1.23091	0.450631	1.13312	0.528569	-1.10976	methylmalonyl CoA epimerase
DIAPH3	0.255616	-1.19417	0.951003	1.00946	0.000121586	2.08933	0.648397	1.0726	0.864791	1.02645	0.940087	1.01158	diaphanous homolog 3 (Drosophila)
PBK	0.133653	1.22077	0.498231	-1.09175	1.49384e-05	2.10555	0.0256328	1.36202	0.117536	1.23217	0.62102	-1.06597	PDZ binding kinase
RTKN2	0.241951	-1.1436	0.62572	-1.05658	2.42795e-06	2.11833	0.10646	1.20739	0.177464	1.16842	0.157854	1.17754	rhotekin 2
IRAK1BP1	0.852029	-1.02686	0.723441	1.05165	4.23608e-05	2.12062	0.0611134	1.32292	0.325511	1.15212	0.649816	1.06682	interleukin-1 receptor-associated kinase 1 binding protein 1
SGOL2	0.72995	1.04636	0.556649	1.08049	1.0601e-05	2.18005	0.0223104	1.38142	0.614213	1.06855	0.634986	1.0644	shugoshin-like 2 (S. pombe)
KIF23	0.127339	1.26858	0.138291	1.25966	5.35574e-05	2.18628	0.0987139	1.29581	0.842502	1.03046	0.269242	-1.1849	kinesin family member 23
DLGAP5	0.835088	1.03509	0.41193	1.14701	0.000119037	2.22053	0.0249027	1.49116	0.975417	-1.00512	0.35286	-1.16851	discs, large (Drosophila) homolog-associated protein 5
DHX9	0.182043	1.23928	0.583066	-1.09023	5.89294e-05	2.23747	0.836043	1.03298	0.000612016	1.89678	0.392546	1.14498	DEAH (Asp-Glu-Ala-His) box polypeptide 9
LOC100517322*	0.692585	-1.04665	0.775349	-1.03342	5.26841e-07	2.36262	0.541032	1.07327	0.120877	1.20292	0.969852	-1.00436	Ssc_hash_S23764797 1122631 MARC 4PIG Sus scrofa cDNA 3prime, mRNA sequence /clone_end=3prime /gb=DN122416 /gi=59816695 /ug=Ssc.55032 /len=851
NDC80	0.444725	1.12299	0.941495	-1.01111	8.956e-06	2.47784	0.0467873	1.37285	0.9267	1.01395	0.716395	-1.05631	NDC80 homolog, kinetochore complex component (S. cerevisiae)
CCNB1	0.160825	1.30649	0.759337	1.0585	7.34003e-05	2.54428	0.00628381	1.75989	0.482028	1.14023	0.436976	-1.15641	cyclin B1
IL2	0.893288	-1.01438	0.560538	-1.06421	1.53713e-08	2.75334	2.81524e-05	1.79203	0.667383	1.04691	0.903215	-1.01303	interleukin 2

## Sheet: High responder PHA
List of transcripts regulated in PMBCs of highresponders treated with PHA vs control treated with PHA with FDR < 0.2.
Fold change and p-value are shown for each transcript (green, down-regulated; red, up-regulated). Fold change and p-value are also shown for other groups
*, gene symbol not available
	Low responder		High responder		Low responder +PHA		High responder +PHA		Low responder +Vaccine		High responder + vaccine
Symbol	p-value	Fold-Change	p-value	Fold-Change	p-value	Fold-Change	p-value	Fold-Change	p-value	Fold-Change	p-value	Fold-Change	Description
CHAC1	0.022523	-1.46176	0.10116	-1.30063	1.33403e-05	-2.46041	8.55318e-06	-2.54315	0.64949	-1.07285	0.869815	1.02562	ChaC, cation transport regulator homolog 1 (E. coli)
SNORD116	0.0503393	-1.49482	0.228306	-1.27003	7.28325e-05	-2.66407	0.000175509	-2.46517	0.187565	-1.30025	0.728203	1.06999	Small nucleolar RNA SNORD116 [Source: RFAM;Acc:RF00108]
SNORD101	0.310185	1.24907	0.39144	1.20565	0.856313	1.03989	0.00056701	-2.43386	0.378433	-1.21206	0.957879	1.01147	Small nucleolar RNA SNORD101 [Source: RFAM;Acc:RF00186]
OSMR	0.871312	1.03273	0.660995	1.09131	0.744547	-1.06699	0.000362952	-2.3582	0.34355	1.21002	0.706416	-1.07788	oncostatin M receptor
C3	0.57737	1.09807	0.986115	1.00291	0.388532	-1.15681	0.000105747	-2.2576	0.139284	1.29045	0.746427	-1.05562	complement component 3
CABYR	0.266656	-1.21634	0.207298	-1.25042	6.75574e-05	-2.4094	0.000164559	-2.24627	0.0723857	-1.38551	0.243593	-1.2287	calcium binding tyrosine-(Y)-phosphorylation regulated
TRIB3	0.297144	-1.12648	0.982635	1.00245	2.46821e-05	-1.8656	1.74748e-06	-2.15906	0.379183	1.10518	0.0716781	1.23651	tribbles homolog 3 (Drosophila)
U6atac	0.120208	-1.36251	0.578963	-1.11312	0.00393161	-1.87171	0.00101638	-2.1007	0.0496686	-1.49039	0.473169	-1.14906	U6atac minor spliceosomal RNA [Source: RFAM;Acc:RF00619]
MIR544B-2	0.334776	1.20274	0.936792	1.01509	0.0049514	-1.81527	0.00114515	-2.05265	0.19323	1.28629	0.27025	1.23599	microRNA mir-544b-2
LOC539472*	0.522866	-1.10429	0.554061	-1.09613	0.0883816	-1.31556	0.000190553	-2.03587	0.210888	-1.21835	0.752451	-1.04996	Sus scrofa mRNA, clone:ITT010097G03, expressed in small intestine
A2M	0.224896	1.2408	0.958621	1.00907	0.000855309	-1.98435	0.000683302	-2.019	0.552707	1.10946	0.239192	-1.23243	alpha-2-macroglobulin
LOC396781*	0.108868	-1.31306	0.0677117	-1.36867	0.654789	1.07617	9.04942e-05	2.24605	0.643371	1.07899	0.186384	1.24832	Sus scrofa clone 2 immunoglobulin heavy chain mRNA, partial cds
U6	0.0688243	-1.39455	0.602293	-1.09544	0.0116111	1.62046	5.57002e-05	2.45966	0.478462	-1.13246	0.184637	-1.26752	U6 spliceosomal RNA [Source: RFAM;Acc:RF00026]
MIR7	0.286412	-1.31277	0.261498	-1.33263	0.922864	1.02462	0.00080471	2.70629	0.130926	1.47997	0.754718	1.08175	MI0005056
