# Supplementary material for: Distinct functional enrichment of transcriptional signatures in pigs with high and low IFN-gamma responses after vaccination with a porcine reproductive and respiratory syndrome virus (PRRSV)
Source: Vet Res. 2016 Oct 20;47:104. doi: 10.1186/s13567-016-0392-3 (PMC5073823; doi:10.1186/s13567-016-0392-3)
Supplement: Supplementary file 2 — Additional file 2. Validation of the microarray data using real time qPCR. A subset of 9 regulated transcripts was reassessed using real-time qPCR. Data were used to run a regression analysis between the microarray and the real time qPCR experiment and generate the correlation coefficients R2. [file 13567_2016_392_MOESM2_ESM.xlsx]

## Sheet: Validation
Microarray validation data for RNA samples tested for the microarray analysis of vaccine efficacy
1- Mircroarray data for transcripts selected for the validation assays per experimental condition
2- qPCR validation data+ Regression plots using LOG2 fold change (FC) microarray data and qPCR + Coefficient of Correlation
	1- Mircroarray data for transcripts selected for the validation assays per experimental condition
		Low responder		High responder
	Gene Symbol	p-value	Fold-Change	p-value	Fold-Change
	GBP2	4.28004e-05	-2.86494	0.00404281	-1.90895
	IL1A	1.27722e-05	-3.47373	0.000404076	-2.47862
	IL8	0.00115582	-2.4734	0.0197963	-1.82299
	CCL4	3.13727e-07	-5.55652	9.30642e-06	-3.77825
	SAA1	3.0913e-05	-9.86961	1.92942e-05	-10.8361
	IGF1	2.55576e-05	13.0034	0.00014783	8.93878
	CCL2	0.000295996	-2.11806	0.000285139	-2.12409
	IL1B	2.36551e-05	-6.29379	8.32006e-05	-5.1903
	LTBP1	6.27215e-05	2.89391	4.99355e-05	2.95782
	2- qPCR validation data+ Regression plots using LOG2 fold change (FC) microarray data and qPCR
		Low responder no vaccine		High responder no vaccine
	Gene symbol	Log2qPCRFC	Log2Microarray FC	Log2qPCRFC	Log2Microarray FC
	GBP2	0.623328	-1.5185	0.25848	-0.932779
	IL1A	1.45689	-1.79649	1.29174	-1.30954
	IL8	-0.574163	-1.3065	-1.3112	-0.866307
	SAA1	-0.400709	-3.30299	-2.54569	-3.43777
	IGF1	6.72287	3.70082	4.59181	3.16008
	CCL2	0.630322	-1.08274	-0.854026	-1.08684
	IL1B	-1.7393	-2.65393	-0.256945	-2.37582
	LTBP1	6.45518	1.58496	6.08326	1.56453
