# Supplementary material for: Distinct functional enrichment of transcriptional signatures in pigs with high and low IFN-gamma responses after vaccination with a porcine reproductive and respiratory syndrome virus (PRRSV)
Source: Vet Res. 2016 Oct 20;47:104. doi: 10.1186/s13567-016-0392-3 (PMC5073823; doi:10.1186/s13567-016-0392-3)
Supplement: Supplementary file 3 — Additional file 3. Gene ontology analysis of the data using DAVID bioinformatics resources [39]. Analysis was run to generate the most likely gene ontology term for the biological processes, cellular components and molecular functions for each group of regulated transcripts in HR and LR vaccinated pigs based on P-value, number of gene component and fold enrichment. Only data with FDR <5% are shown. [file 13567_2016_392_MOESM3_ESM.xlsx]

## Sheet: Down regulated_Low responders
Category	Term	Count	%	PValue	Genes	Fold Enrichment	Bonferroni	Benjamini	FDR
Biological process	GO:0009611~response to wounding	25	3.00481	1.86906e-16	NRP1, CCL2, S100A8, S100A9, CXCL2, CCL8, CCL22, CCL23, SAA1, IL1RAP, IL1B, NRG1, IL1A, IL23R, CEBPB, CYP1A1, IL8, IL1RN, LYZ, NFAM1, CCL17, SOD2, S100A12, P2RY12, TNFAIP6	8.62315	2.51577e-13	2.51577e-13	3.55271e-13
	GO:0006954~inflammatory response	20	2.40385	4.99294e-15	CCL2, IL23R, CEBPB, IL8, S100A8, CXCL2, S100A9, IL1RN, LYZ, CCL8, NFAM1, S100A12, CCL17, TNFAIP6, CCL22, CCL23, SAA1, IL1RAP, IL1B, IL1A	11.2499	5.66047e-12	2.83018e-12	8.01581e-12
	GO:0006952~defense response	22	2.64423	5.42942e-12	CCL2, IL23R, CEBPB, IL8, S100A8, CXCL2, S100A9, IL1RN, LYZ, CCL8, NFAM1, S100A12, CCL17, TAPBP, TNFAIP6, CCL22, CCL23, SAA1, CXCL16, IL1RAP, IL1B, IL1A	6.53957	6.15155e-09	2.05052e-09	8.71483e-09
	GO:0006955~immune response	22	2.64423	4.74092e-11	IL1R2, GBP6, CCL2, IL23R, CEBPB, BST2, IL8, CXCL2, IL1RN, CCL8, NFKB2, CCL17, TAPBP, CCL22, CCL23, CXCL16, IL1RAP, CD274, IL1B, IL1A, GBP2, GBP1	5.82875	5.37146e-08	1.34287e-08	7.60969e-08
	GO:0042330~taxis	12	1.44231	8.48597e-10	NRP2, CCL22, CCL23, CCL2, IL8, SAA1, CXCL16, CXCL2, S100A9, CCL8, IL1B, CCL17	13.7108	9.6146e-07	1.92292e-07	1.36209e-06
	GO:0006935~chemotaxis	12	1.44231	8.48597e-10	NRP2, CCL22, CCL23, CCL2, IL8, SAA1, CXCL16, CXCL2, S100A9, CCL8, IL1B, CCL17	13.7108	9.6146e-07	1.92292e-07	1.36209e-06
	GO:0007626~locomotory behavior	13	1.5625	2.29631e-08	NRP2, CCL2, IL8, CXCL2, S100A9, CCL8, CCL17, SOD2, CCL22, CCL23, SAA1, CXCL16, IL1B	8.67351	2.60169e-05	4.3362e-06	3.68583e-05
	GO:0030595~leukocyte chemotaxis	6	0.721154	1.51737e-06	CCL2, IL8, SAA1, CXCL16, S100A9, IL1B	29.645	0.00171771	0.000245568	0.00243552
	GO:0060326~cell chemotaxis	6	0.721154	1.9875e-06	CCL2, IL8, SAA1, CXCL16, S100A9, IL1B	28.1247	0.00224931	0.000281441	0.00319011
Cellular component	GO:0044421~extracellular region part	20	2.40385	1.23438e-07	CCL2, LTBP1, IL8, CXCL2, IL1RN, LYZ, CHI3L2, CCL8, EMILIN2, MMP14, CCL17, TIMP1, CCL22, CCL23, SAA1, CXCL16, IL1B, NRG1, CHRD, IL1A	4.09679	1.74046e-05	1.74046e-05	0.000145826
	GO:0005615~extracellular space	16	1.92308	1.01402e-06	CCL2, IL8, CXCL2, IL1RN, LYZ, CHI3L2, CCL8, CCL17, CCL22, CCL23, SAA1, CXCL16, IL1B, NRG1, CHRD, IL1A	4.59319	0.000142967	7.14859e-05	0.00119793
Molecular function	GO:0008009~chemokine activity	8	0.961538	3.9818e-09	CCL22, CCL23, CCL2, IL8, CXCL16, CXCL2, CCL8, CCL17	32.2559	9.99432e-07	9.99432e-07	5.17599e-06
	GO:0042379~chemokine receptor binding	8	0.961538	6.31049e-09	CCL22, CCL23, CCL2, IL8, CXCL16, CXCL2, CCL8, CCL17	30.281	1.58393e-06	7.91967e-07	8.20308e-06
	GO:0005125~cytokine activity	11	1.32212	7.30807e-08	CCL22, CCL23, CCL2, IL8, CXCL16, CXCL2, IL1RN, CCL8, IL1B, IL1A, CCL17	10.4625	1.83431e-05	6.1144e-06	9.49984e-05

## Sheet: Up regulated_Low responders
Category	Term	Count	%	P Value	Genes	Fold Enrichment	Bonferroni	Benjamini	FDR
Biological process	GO:0009611~response to wounding	4	2.54777	0.00420863	LYZ, CYP1A1, IGF1, P2RY12	10.2098	0.791729	0.791729	5.65431
Cellular component	GO:0044421~extracellular region part	5	3.18471	0.004599	LYZ, SEPP1, IGF1, LTBP1, CHRD1	6.05208	0.205848	0.205848	4.34259

## Sheet: Down regulated_High responders
Category	Term	Count	%	P Value	Genes	Fold Enrichment	Bonferroni	Benjamini	FDR
Biological process	GO:0051223~regulation of protein transport	5	3.57143	3.22548e-06	SAA1, PKIG, TNFSF15, IL1B, BCL3	42.381	0.00194308	0.00194308	0.00476693
	GO:0007626~locomotory behavior	6	4.28571	3.70303e-06	SAA1, CCL3L1, CXCL2, IL1B, CCL4, SOD2	21.1595	0.00223044	0.00111584	0.00547269
	GO:0070201~regulation of establishment of protein localization	5	3.57143	4.09109e-06	SAA1, PKIG, TNFSF15, IL1B, BCL3	39.9292	0.00246389	0.000821973	0.00604618
	GO:0032880~regulation of protein localization	5	3.57143	6.90184e-06	SAA1, PKIG, TNFSF15, IL1B, BCL3	35.0104	0.00415317	0.00103991	0.0102
	GO:0006935~chemotaxis	5	3.57143	1.24008e-05	SAA1, CCL3L1, CXCL2, IL1B, CCL4	30.1964	0.00744983	0.00149443	0.018326
	GO:0042330~taxis	5	3.57143	1.24008e-05	SAA1, CCL3L1, CXCL2, IL1B, CCL4	30.1964	0.00744983	0.00149443	0.018326
	GO:0007610~behavior	6	4.28571	5.00953e-05	SAA1, CCL3L1, CXCL2, IL1B, CCL4, SOD2	12.3619	0.0297565	0.00502205	0.074012
	GO:0060341~regulation of cellular localization	5	3.57143	6.92012e-05	SAA1, PKIG, TNFSF15, IL1B, BCL3	19.4816	0.0408711	0.00594367	0.102226
	GO:0009611~response to wounding	6	4.28571	8.97428e-05	SAA1, CCL3L1, CXCL2, IL1B, CCL4, SOD2	10.9391	0.0526791	0.00674184	0.132552
	GO:0006952~defense response	6	4.28571	0.000181308	SAA1, CCL3L1, CXCL2, IL1B, BCL3, CCL4	9.42718	0.103573	0.0120752	0.267627
	GO:0006954~inflammatory response	5	3.57143	0.000196946	SAA1, CCL3L1, CXCL2, IL1B, CCL4	14.8659	0.111988	0.0118067	0.290678
	GO:0006955~immune response	6	4.28571	0.000310798	CCL3L1, CXCL2, TNFSF15, IL1B, BCL3, CCL4	8.40248	0.170921	0.0168956	0.458356
	GO:0001817~regulation of cytokine production	4	2.85714	0.000610385	SAA1, TNFSF15, IL1B, BCL3	21.3544	0.308004	0.0302153	0.898324
	GO:0033157~regulation of intracellular protein transport	3	2.14286	0.0011427	PKIG, IL1B, BCL3	54.6954	0.498143	0.0516521	1.6756
	GO:0046822~regulation of nucleocytoplasmic transport	3	2.14286	0.00136703	PKIG, IL1B, BCL3	49.9803	0.561713	0.057218	2.00146
	GO:0051222~positive regulation of protein transport	3	2.14286	0.0018196	SAA1, TNFSF15, IL1B	43.2665	0.666535	0.0705985	2.65579
	GO:0032386~regulation of intracellular transport	3	2.14286	0.00204067	PKIG, IL1B, BCL3	40.829	0.708227	0.0740973	2.97393
	GO:0001819~positive regulation of cytokine production	3	2.14286	0.0032552	SAA1, IL1B, BCL3	32.2095	0.859996	0.109215	4.70455
GOTERM_CC_FAT	GO:0044421~extracellular region part	7	5	0.000110072	SAA1, CCL3L1, CXCL2, TNFSF15, IL1B, CCL4, TIMP1	7.16939	0.00516031	0.00516031	0.1045
	GO:0005615~extracellular space	6	4.28571	0.000251653	SAA1, CCL3L1, CXCL2, TNFSF15, IL1B, CCL4	8.61224	0.0117595	0.00589713	0.23877
	GO:0005576~extracellular region	7	5	0.00588312	SAA1, CCL3L1, CXCL2, TNFSF15, IL1B, CCL4, TIMP1	3.42419	0.24219	0.0882971	5.45026
GOTERM_MF_FAT	GO:0005125~cytokine activity	5	3.57143	1.49953e-05	CCL3L1, CXCL2, TNFSF15, IL1B, CCL4	27.7415	0.000809422	0.000809422	0.0146892
	GO:0008009~chemokine activity	3	2.14286	0.000661884	CCL3L1, CXCL2, CCL4	70.5598	0.035122	0.0177179	0.646534
	GO:0042379~chemokine receptor binding	3	2.14286	0.000751011	CCL3L1, CXCL2, CCL4	66.2398	0.0397579	0.0134323	0.733307

## Sheet: Up regulated_High responders
Category	Term	Count	%	P Value	Genes	Fold Enrichment	Bonferroni	Benjamini	FDR
Biological process	GO:0009611~response to wounding	3	5.76923	0.000394596	P2RY12, VNN1, IGF1	50.2	0.0769934	0.0769934	0.494662
