# Supplementary material for: Distinct functional enrichment of transcriptional signatures in pigs with high and low IFN-gamma responses after vaccination with a porcine reproductive and respiratory syndrome virus (PRRSV)
Source: Vet Res. 2016 Oct 20;47:104. doi: 10.1186/s13567-016-0392-3 (PMC5073823; doi:10.1186/s13567-016-0392-3)
Supplement: Supplementary file 4 — Additional file 4. Upstream regulators analysis using Ingenuity Pathway Analysis for the HR and LR vaccinated pigs. As described in material and methods section the expression dataset for HR and LR pigs were analysed independently with Fisher’s exact test. To create this dataset, activation z-score| ≥2 for HR and LR pigs were generated and ranked from the highest to the lowest. Data were considered significant with P value < 0.05 and ¦activation Z-score| ≥2. The activation z-score was used to infer the state of activation of upstream regulators based on a comparison with a model that assigns random regulations. Target molecules are shown for each upstream regulator. [file 13567_2016_392_MOESM4_ESM.xlsx]

## Sheet: Low responder
Upstream Regulator	Predicted Activation State	Activation z-score	p-value of overlap	Target molecules in dataset	Mechanistic Network
lipopolysaccharide	Inhibited	-6.043	4.09E-32	ACSL1,BCL3,BIRC3,CCL17,CCL2,CCL22,CCL3L1/CCL3L3,CCL4,CCL8,CD14,CD274,CD69,CEBPB,CXCL16,CXCL2,CYP1A1,FSCN1,GBP1,GBP2,GPR84,IGF1,IL1A,IL1B,IL1R2,IL1RAP,IL1RN,IL8,IRAK3,KCNJ15,LYZ,MMP14,NFKB2,NRP1,PFKFB3,PIM2,PSME2,RCAN1,S100A12,S100A8,S100A9,SAA1,SEPP1,SLC29A1,SLC39A14,SOCS3,SOD2,STEAP4,TAPBP,TIMP1,TNFAIP6,TNIP3,TRIM21	Ap1,CEBPA,CEBPB,IL1A,IL1B,JUN,MYD88,NFKB1,NFKBIA,NFkB (complex),RELA,RNA polymerase II,STAT1,STAT3,TNF,lipopolysaccharide
TNF	Inhibited	-5.976	1.86E-25	ACSL1,BCL3,BIRC3,BST2,CCL17,CCL2,CCL22,CCL3L1/CCL3L3,CCL4,CD14,CD274,CD69,CEBPB,CHI3L2,CXCL16,CXCL2,CYP1A1,GBP1,GBP2,GPR84,IGF1,IL1A,IL1B,IL1R2,IL1RN,IL8,IRAK3,MMP14,NFKB2,NRP1,PIM2,PSME2,RCAN1,S100A8,S100A9,SAA1,SEPP1,SOCS3,SOD2,STEAP4,TAPBP,TBXAS1,TIMP1,TNFAIP6,UBD	CEBPB,CSF2,EGR1,IFNG,IL1B,IRF1,JUN,NFKB1,NFKBIA,NFkB (complex),RELA,RELB,STAT1,STAT3,TNF,TP53
IL1B	Inhibited	-5.190	1.08E-28	BCL3,BIRC3,CCL17,CCL2,CCL22,CCL3L1/CCL3L3,CCL4,CD14,CD274,CEBPB,CXCL2,CYP1A1,EPAS1,GBP1,GBP2,IGF1,IL1A,IL1B,IL1R2,IL1RAP,IL1RN,IL23R,IL8,IRAK3,MMP14,NFKB2,NRP1,PSME2,RCAN1,S100A8,S100A9,SAA1,SEPP1,SOCS3,SOD2,TIMP1,TNFAIP6,UBD	Ap1,CEBPA,CEBPB,IKBKB,IL17A,IL1A,IL1B,MYD88,NFKB1,NFKBIA,NFkB (complex),RELA,RNA polymerase II,STAT1,STAT3,TNF
NFkB (complex)	Inhibited	-4.556	1.32E-15	BCL3,BIRC3,CCL17,CCL2,CCL22,CCL3L1/CCL3L3,CCL4,CCL8,CD274,CEBPB,CXCL2,HIP1,IL1A,IL1B,IL1RN,IL8,NFKB2,PIM2,SAA1,SOCS3,SOD2,TIMP1,TNFAIP6	CEBPB,IKBKB,IL1B,JUN,JUNB,NFKB1,NFKBIA,NFkB (complex),NR3C1,REL,RELA,RELB,STAT3,TP53
IFNG	Inhibited	-4.389	3.36E-20	BST2,CCL17,CCL2,CCL22,CCL23,CCL3L1/CCL3L3,CCL4,CCL8,CD14,CD274,CEBPB,CHI3L2,CXCL16,CXCL2,GBP1,GBP2,IGF1,IL1A,IL1B,IL1RN,IL23R,IL8,PIM2,PSME2,S100A8,S100A9,SEPP1,SLC29A1,SOCS3,SOD2,TAPBP,TBXAS1,TIMP1,TNFAIP6,TRIM21,UBD	Ap1,CEBPA,CEBPB,ERK1/2,FOSL1,IFNG,IL10,IL17A,IL1B,NFKB1,NFKBIA,NFkB (complex),RELA,SMAD3,SP1,STAT3,TNF
poly rI:rC-RNA	Inhibited	-4.252	1.20E-16	BIRC3,BST2,CCL17,CCL2,CCL3L1/CCL3L3,CCL4,CCL8,CD14,CD274,CD69,CEBPB,CXCL2,GBP1,IGF1,IL1A,IL1B,IL8,LYZ,PSME2,SOD2,TNFAIP6	CEBPA,CEBPB,IFNG,IKBKB,IRF1,JUN,NFKB1,NFKBIA,NFkB (complex),RELA,STAT1,STAT3,TNF,TRAF6,poly rI:rC-RNA
E. coli B5 lipopolysaccharide	Inhibited	-4.127	1.33E-16	BCL3,BIRC3,CCL17,CCL2,CCL22,CCL3L1/CCL3L3,CCL4,CD69,CXCL2,IL1A,IL1B,IL1R2,IL1RAP,IL8,IRAK3,SEPP1,SOCS3,SOD2	Ap1,CEBPB,E. coli B5 lipopolysaccharide,FOXO1,IL10,IL1B,JUN,Jnk,NFKB1,NFKBIA,NFkB (complex),NR3C1,REL,RELA,RELB,SP1,STAT3
STAT3	Inhibited	-4.023	1.82E-16	BCL3,BST2,CCL17,CCL2,CCL3L1/CCL3L3,CCL4,CD274,CEBPB,CXCL2,EPAS1,FSCN1,GBP2,IL1B,IL1RN,IL23R,IL8,PIM2,SAA1,SOCS3,SOD2,TIMP1	CEBPB,EP300,IL17A,IL1B,IL6,JUN,NFKB1,NFKBIA,NFkB (complex),NR3C1,REL,RELA,RELB,RNA polymerase II,SMAD3,STAT1,STAT3
IL1A	Inhibited	-3.898	2.49E-22	BCL3,BIRC3,CCL2,CCL4,CCL8,CD274,CXCL2,CYP1A1,GBP1,IGF1,IL1A,IL1B,IL1R2,IL1RN,IL8,MMP14,S100A12,S100A8,S100A9,SAA1,SOD2	Ap1,CEBPA,FOXO1,IL1A,Jnk,MYD88,NFKB1,NFKBIA,NFkB (complex),NR3C1,RELA,RELB,SP1,STAT1,STAT3,TNF,TNFRSF1A
IKBKB	Inhibited	-3.890	3.68E-14	BIRC3,CCL17,CCL2,CCL3L1/CCL3L3,CCL4,CEBPB,CXCL2,GBP2,IL1A,IL1B,IL1RN,IL8,NFKB2,RCAN1,SOCS3,SOD2	CEBPB,CHUK,IKBKB,IKBKG,IL1B,JUN,NFKB1,NFKBIA,NFKBIB,NFkB (complex),RELA,RELB,STAT3
5-O-mycolyl-beta-araf-(1->2)-5-O-mycolyl-alpha-araf-(1->1')-glycerol	Inhibited	-3.873	6.94E-20	ACSL1,BCL3,CCL2,CCL3L1/CCL3L3,CCL4,CCL8,CXCL2,IL1A,IL1B,IL8,NFKB2,RCAN1,SOCS3,SOD2,TNIP3	5-O-mycolyl-beta-araf-(1->2)-5-O-mycolyl-alpha-araf-(1->1')-glycerol,CEBPA,CEBPB,IL1B,JUN,NFKB1,NFKBIA,NFkB (complex),RELA,STAT3,TNF
SB203580	Activated	3.838	3.51E-13	BST2,CCL17,CCL2,CCL4,CCL8,CYP1A1,GBP2,IL1A,IL1B,IL1RN,IL8,NFKB2,SOCS3,SOD2,TIMP1,TNFAIP6,UBD	Ap1,CEBPB,ESR1,FOS,IFNG,IKBKB,IRF1,JUN,MAPK14,NFKB1,NFKBIA,NFkB (complex),P38 MAPK,RELA,SB203580,STAT1,STAT3
phorbol myristate acetate	Inhibited	-3.806	9.22E-12	BIRC3,CCL2,CCL3L1/CCL3L3,CCL4,CD14,CD69,CYP1A1,IGF1,IL1A,IL1B,IL8,IRAK3,MMP14,NRP1,PNP,RCAN1,S100A8,S100A9,SLC29A1,SOCS3,SOD2,TBXAS1,TIMP1,TNFAIP6	APP,Ap1,CEBPA,CEBPB,CSF2,EGR1,IL1B,LDL,NFE2L2,NFKB1,NFKBIA,NFkB (complex),RELA,RNA polymerase II,STAT3,TNF,TP53,phorbol myristate acetate
PD98059	Activated	3.803	6.26E-12	CCL2,CCL3L1/CCL3L3,CCL4,CD14,CD69,CEBPB,CXCL2,CYP1A1,EPAS1,IGF1,IL1A,IL1B,IL1RN,IL8,MMP14,PNP,S100A8,SOCS3,TIMP1	APP,Ap1,CEBPA,CEBPB,CEBPD,EGR1,EP300,ESR1,NFE2L2,NFKB1,NFKBIA,NFkB (complex),P38 MAPK,PD98059,RELA,RNA polymerase II,SPP1,TP53,prostaglandin E2
IL6	Inhibited	-3.769	3.01E-14	BCL3,BST2,CCL2,CCL3L1/CCL3L3,CCL4,CD14,CEBPB,CXCL2,CYP1A1,FSCN1,GBP2,IGF1,IL1RN,IL23R,IL8,PSME2,S100A9,SAA1,SLC39A14,SOCS3,SOD2,TBXAS1,TIMP1	CEBPA,CEBPB,EP300,IFNG,IL1B,IL6,IRF1,JUNB,NFKB1,NFKBIA,NFkB (complex),PPARG,PPARGC1A,RELA,RNA polymerase II,STAT1,STAT3,TP53
IL1	Inhibited	-3.684	1.22E-13	CCL2,CCL23,CCL4,CYP1A1,IGF1,IL1B,IL1R2,IL1RN,IL8,NRG1,NRP2,SAA1,SLC2A3,SOCS3,SOD2,TIMP1,TNFAIP6	Ap1,CEBPA,CEBPB,CREB1,EGFR,EGR1,EP300,ESR1,FOS,IL1,IgG,JUN,LDL,MAPK14,NFE2L2,NFKBIA,NFkB (complex),PPARG,RNA polymerase II,SP1,STAT1,STAT3,TP53
MYD88	Inhibited	-3.647	1.98E-17	ACSL1,BCL3,CCL2,CCL3L1/CCL3L3,CCL4,CD14,CD274,CXCL2,IGF1,IL1A,IL1B,IL8,MMP14,NFKB2,S100A8,SAA1,SOCS3,TIMP1	Ap1,CEBPA,CEBPB,FOS,HMGB1,IL10,IL13,IL1B,MYD88,NFKB1,NFKBIA,NFkB (complex),RELA,STAT1,STAT3,TLR4,TNF
TLR3	Inhibited	-3.645	1.56E-14	CCL17,CCL2,CCL3L1/CCL3L3,CCL4,CD274,CD69,GBP2,IL1A,IL1B,IL1R2,IL1RN,IL8,PFKFB3,S100A8,SOCS3,TIMP1	Ap1,CEBPB,ERK1/2,ESR1,FOSL1,IKBKB,IL10,IL12 (complex),JUN,NFKB1,NFKBIA,NFkB (complex),P38 MAPK,RELA,SMAD3,SP1,STAT3,TLR3
IL17A	Inhibited	-3.615	2.26E-15	CCL17,CCL2,CCL22,CCL4,CD14,CD274,CEBPB,CXCL2,IL1B,IL1RN,IL8,NRP1,S100A8,SOCS3,TIMP1	Ap1,CEBPA,CEBPB,EP300,IL10,IL12 (complex),IL17A,IL1B,JUN,NFKB1,NFKBIA,NFkB (complex),RELA,RNA polymerase II,STAT3,TP53
CSF2	Inhibited	-3.562	1.09E-16	BCL3,BIRC3,CCL2,CCL3L1/CCL3L3,CCL4,CD14,CD69,CXCL2,IGF1,IL1A,IL1B,IL1RN,IL8,IRAK3,MMP14,NFKB2,NRP1,PIM2,SOCS3,SOD2,UBD,UPP1	Ap1,CEBPA,CEBPB,CSF2,EGR1,FOXO1,Jnk,NFKB1,NFKBIA,NFkB (complex),NR3C1,RELA,RELB,SP1,STAT3,TGFB1,TNF,TNFRSF1A,TP53
PDGF BB	Inhibited	-3.529	2.89E-10	BCL3,CCL2,CCL8,CEBPB,CXCL2,IGF1,IL1B,IL8,MMP14,SLC29A1,SLC2A3,SOCS3,SOD2,TIMP1	Akt,Ap1,CEBPB,EGR1,EP300,ESR2,FN1,FOS,JUN,LDL,MAPK14,NFE2L2,NFKB1,NFKBIA,NFkB (complex),PDGF BB,RELA,RNA polymerase II,SP1,STAT3,TGFB1,TP53
peptidoglycan	Inhibited	-3.528	1.00E-15	CCL2,CCL3L1/CCL3L3,CCL4,CCL8,CD274,CXCL16,CXCL2,IL1A,IL1B,IL1RN,IL8,S100A8,S100A9	Ap1,CCL5,CD14,IL10,JUN,NFKB1,NFKBIA,NFkB (complex),NOS2,Nfat (family),RELA,STAT1,STAT3,peptidoglycan
CD40LG	Inhibited	-3.527	2.05E-14	BIRC3,CCL17,CCL2,CCL22,CCL4,CD69,CXCL2,FSCN1,IL1A,IL1B,IL1RAP,IL8,MMP14,NFKB2,PSME2,SLC29A1,SOD2,TNFAIP6,UBD	Ap1,CD40,CD40LG,CEBPB,FAS,FOXO1,HMGB1,IL1B,Jnk,NFKB1,NFKBIA,NFkB (complex),NR3C1,REL,RELA,RELB,SP1,STAT3,TP53
tretinoin	Inhibited	-3.506	5.71E-10	ACSL1,ANXA2,BCL3,BIRC3,CCL2,CCL22,CCL4,CD14,CEBPB,CYP1A1,DCSTAMP,GIMAP2,HIP1,IGF1,IL1A,IL1B,IL23R,IL8,MMP14,NRP1,PARP14,PNP,S100A8,S100A9,TIMP1,TNFAIP6	Ap1,CEBPB,CEBPD,CTNNB1,Ca2+,EGR1,ESR1,NFKB1,NFKBIA,NFkB (complex),SP1,TGM2,TP53,estrogen receptor,prostaglandin E2,tretinoin
TLR9	Inhibited	-3.407	1.65E-11	CCL17,CCL3L1/CCL3L3,CCL4,CD274,CD69,IL1A,IL1B,IL8,PFKFB3,S100A8,SOCS3,TIMP1	Ap1,CpG ODN 1668,CpG ODN 1826,HMGB1,IL10,IL12 (complex),IRF9,JUN,MYD88,NFKB1,NFKBIA,NFkB (complex),STAT1,STAT3,TLR9
Tnf (family)	Inhibited	-3.392	8.37E-12	BIRC3,CCL2,CCL23,CCL4,CCL8,CYP1A1,IGF1,IL1A,IL1B,IL8,SAA1,SOCS3	Ap1,CEBPB,ERK1/2,ESR1,FOSL1,FOXO1,HMGB1,IL1,IRF3,Jnk,NFKBIA,NFkB (complex),NR3C1,RELA,SMAD3,SP1,STAT3,TNFRSF1A,TP53,Tnf (family)
U0126	Activated	3.383	4.06E-11	BIRC3,CCL17,CCL2,CCL3L1/CCL3L3,CCL4,CD69,CEBPB,CXCL2,CYP1A1,IL1A,IL1B,IL1R2,IL1RAP,IL8,S100A9,SLC2A3,SOCS3	Ap1,ESR1,FN1,HMGB1,IKBKB,IL2,Ige,NFKB1,NFKBIA,NFkB (complex),NR3C1,RELA,STAT3,TP53,U0126
TLR4	Inhibited	-3.271	1.13E-09	CCL2,CCL3L1/CCL3L3,CCL4,CCL8,CD14,CD274,CXCL2,IL1A,IL1B,IL8,IRAK3,SOCS3,TRIM21	Ap1,CD14,ERK1/2,FOSL1,IL10,IRF3,MYD88,NFKB1,NFKBIA,NFkB (complex),Nfat (family),SMAD3,SP1,STAT1,STAT3,TICAM1,TLR4
IL2	Inhibited	-3.258	1.56E-11	BIRC3,CCL2,CCL3L1/CCL3L3,CCL4,CD274,CD69,CYP1A1,IL1A,IL1B,IL1R2,IL23R,IL8,PIM2,PNP,SLC2A3,SOCS3,TIMP1,UPP1	Ap1,CEBPB,ERK1/2,ESR1,FOSL1,HMGB1,IL2,IRF3,Ige,NFKBIA,NFkB (complex),NR3C1,Nfat (family),P38 MAPK,SMAD3,SP1,STAT3,TP53
E. coli lipopolysaccharide	Inhibited	-3.253	1.21E-14	CCL2,CCL22,CCL4,CCL8,CEBPB,CXCL2,IL1B,IL8,S100A8,S100A9,SOCS3	AGER,Ap1,CD14,CEBPB,CEBPD,E. coli lipopolysaccharide,IFNG,IL17A,IRF1,NFKB1,NFKBIA,NFkB (complex),Nfat (family),SMAD3,STAT1,STAT3,prostaglandin E2
P38 MAPK	Inhibited	-3.232	2.98E-09	CCL2,CCL3L1/CCL3L3,CCL8,CD69,CEBPB,CYP1A1,IL1A,IL1B,IL1RN,IL8,S100A12,SOCS3,TIMP1	Ap1,CEBPB,CEBPD,ERK1/2,FOSL1,IL18,NFKB1,NFKBIA,NFKBIB,NFkB (complex),P38 MAPK,RELA,RELB,SMAD3,SP1,STAT3,Tgf beta,prostaglandin E2
EGF	Inhibited	-3.231	1.67E-06	CCL17,CEBPB,CYP1A1,EPAS1,IGF1,IL1B,IL1R2,IL8,NRP1,S100A9,SOCS3,TIMP1	Ap1,CEBPA,CEBPB,CEBPD,CREB1,CTNNB1,Ca2+,Cg,EGF,EGR1,EP300,HGF,LIF,NFKBIA,NFKBIB,NFkB (complex),RNA polymerase II,SP1,STAT3,STAT5A,TP53
LY294002	Activated	3.161	1.01E-10	BIRC3,CCL2,CCL8,CD14,CD69,CEBPB,CXCL16,CXCL2,EPAS1,GBP1,IGF1,IL1B,IL1R2,IL1RN,IL8,MMP14,SOCS3	Akt,Ap1,CEBPA,CEBPB,CEBPD,EGR1,EP300,ESR2,FN1,FOXO1,IGF1,LY294002,NFKB1,NFKBIA,NFkB (complex),RELA,RNA polymerase II,SP1,STAT1,STAT5A,STAT5B,TP53,prostaglandin E2
E. coli serotype 0127B8 lipopolysaccharide	Inhibited	-3.138	1.70E-08	CCL17,CCL2,CD14,CXCL16,CXCL2,IGF1,IL1B,SOCS3,SOD2,UBD	Akt,CEBPA,CEBPB,CSF2,E. coli serotype 0127B8 lipopolysaccharide,EGR1,EP300,ESR2,IFNG,IRF1,NFKBIA,NFkB (complex),RELA,RNA polymerase II,SMAD3,SP1,STAT1,STAT3,TNF,TP53
IL22	Inhibited	-3.130	5.47E-14	CCL17,CCL22,CD274,CXCL2,IL1A,IL1B,IL8,S100A8,S100A9,SAA1,SOCS3	Ap1,CEBPB,ERK1/2,FOSL1,IL17A,IL22,JUNB,NFKB1,NFKBIA,NFkB (complex),NR3C1,RELA,RELB,SMAD3,SP1,STAT1,STAT3,TYK2
salmonella minnesota R595 lipopolysaccharides	Inhibited	-3.126	2.54E-11	ACSL1,BCL3,CCL2,CCL3L1/CCL3L3,CCL4,CXCL2,IL1A,IL1B,NFKB2,SOCS3	Ap1,CEBPA,ERK1/2,ESR1,FOSL1,HMGB1,IRF3,JUN,NFKB1,NFKBIA,NFkB (complex),NR3C1,RELA,RELB,SMAD3,SP1,STAT3,TNF,TP53,salmonella minnesota R595 lipopolysaccharides
CpG oligonucleotide	Inhibited	-3.121	2.49E-10	CCL3L1/CCL3L3,CCL4,CD14,CEBPB,CXCL2,GBP2,GPR84,IL1B,IL8,SOD2	CEBPB,CHUK,CpG oligonucleotide,EP300,IKBKB,IL6,IRF3,JUNB,NFKB1,NFKBIA,NFKBIB,NFkB (complex),RELA,RNA polymerase II,STAT1,STAT3,TBK1
IL5	Inhibited	-3.110	4.78E-07	ANXA2,BCL3,CCL2,CCL22,CD69,CLEC2B,IL1R2,IL8,PKIB,UPP1	Ap1,CEBPB,ESR1,IL5,Ras,SP1,TP53
TGM2	Inhibited	-3.101	1.06E-07	BIRC3,CCL2,CCL22,DCSTAMP,GIMAP2,HIP1,IL1B,IL8,PARP14,S100A8	Ap1,FN1,ITGB1,NFKB1,NFKBIA,NFkB (complex),REL,RELA,RELB,STAT3,TGM2,TP53,histamine
Jnk	Inhibited	-3.100	1.74E-12	BIRC3,CCL2,CCL22,CCL4,CD69,IGF1,IL1A,IL1B,IL8,MMP14,S100A12,SOCS3,SOD2	APP,Akt,Ap1,EGR1,EP300,ESR1,ESR2,HMGB1,IL12 (complex),JUN,Jnk,NFKB1,NFKBIA,NFKBIB,NFkB (complex),RELA,RNA polymerase II,SP1,STAT3,TP53,Tnf (family)
TNFSF11	Inhibited	-3.086	5.68E-12	CCL2,CCL3L1/CCL3L3,CCL4,CD14,DCSTAMP,IGF1,IL1A,IL1B,IL1RN,IL8,NFKB2,RCAN1,SOCS3,SOD2	CEBPA,CEBPB,CHUK,EP300,FOSL1,HMGB1,IKBKB,NFKB1,NFKBIA,NFKBIB,NFkB (complex),PI3K (complex),RELA,RNA polymerase II,SMAD3,STAT1,STAT3,TNFSF11,TP53
Salmonella enterica serotype abortus equi lipopolysaccharide	Inhibited	-3.082	1.61E-12	BIRC3,CCL23,CCL3L1/CCL3L3,CCL4,CD274,CXCL2,GBP1,HECW2,IL1A,IL1B,PIM2,SOCS3,TNIP3
CHUK	Inhibited	-3.080	1.97E-10	CCL2,CCL3L1/CCL3L3,CCL4,CEBPB,CXCL2,GBP2,IL1A,IL1RN,IL8,NFKB2,RCAN1,SOCS3	CEBPA,CHUK,IKBKB,IKBKG,JUN,NFKB1,NFKBIA,NFKBIB,NFkB (complex),RELA,RELB,STAT3,TNF
AGT	Inhibited	-3.033	1.42E-08	CCL2,CCL3L1/CCL3L3,CCL4,CCL8,COX7C,CXCL2,IGF1,IL1B,IL8,NFKB2,RCAN1,SOCS3,SOD2,TIMP1	AGT,Ap1,CEBPB,EGR1,FOS,IKBKB,JUN,LDL,MAPK14,NFE2L2,NFKB1,NFKBIA,NFkB (complex),RELA,SMAD3,SP1,STAT3,Tgf beta
PTGS2	Inhibited	-2.982	1.34E-09	ANXA2,BIRC3,CCL2,CCL3L1/CCL3L3,CCL4,IGF1,IL1B,IL8,MMP14,TNFAIP6	Ap1,CEBPB,CEBPD,ESR1,FOSL1,HMGB1,NFKB1,NFKBIA,NFkB (complex),NR3C1,Nfat (family),PI3K (complex),PPARG,PTGS2,RELA,SP1,STAT1,TP53,indomethacin,prostaglandin E2
E. coli B4 lipopolysaccharide	Inhibited	-2.981	4.34E-08	CCL2,CCL3L1/CCL3L3,CD274,CXCL2,IL1A,IL1B,IL1RN,IL8,IRAK3,SOCS3,SOD2	Ap1,CEBPB,E. coli B4 lipopolysaccharide,HMGB1,IKBKB,IL10,JUN,NFE2L2,NFKB1,NFKBIA,NFkB (complex),RELA,STAT1,STAT3,TLR4
TNFSF12	Inhibited	-2.967	3.29E-12	CCL2,CCL3L1/CCL3L3,CXCL2,IL1B,IL1R2,IL8,NFKB2,S100A8,S100A9,TIMP1	Ap1,CCL5,ESR1,IL10,NFKB1,NFKBIA,NFkB (complex),Nfat (family),REL,RELA,RELB,STAT1,STAT3,TNFSF12
APP	Inhibited	-2.961	5.30E-08	CCL2,CCL3L1/CCL3L3,CCL4,CXCL2,EPAS1,GPM6B,IGF1,IL1A,IL1B,IL8,MMP14,NRP1,NRP2,RCAN1,S100A8,SOCS3,SOD2	APP,Akt,Ap1,CEBPB,EGR1,EP300,ESR2,FOXO1,IL1B,JUN,Jnk,LDL,NFE2L2,NFKBIA,NFkB (complex),NR3C1,RELA,RNA polymerase II,SP1,STAT3
OSM	Inhibited	-2.957	3.43E-12	ANXA2,CCL2,CHI3L2,CLEC2B,CXCL2,GBP1,GBP2,IL1B,IL1R2,IL8,PFKFB3,PKIG,S100A12,S100A8,S100A9,SAA1,SOCS3,TAPBP,TIMP1	ALB,Ap1,CTNNB1,ESR2,FOS,HMGB1,JAK2,JUN,MAPK14,NFKB1,NFKBIA,NFkB (complex),OSM,RELA,STAT1,STAT3
IL18	Inhibited	-2.948	1.50E-08	CCL2,CCL3L1/CCL3L3,CCL4,CD69,CXCL16,IL1A,IL1B,IL8,TIMP1	Ap1,CEBPB,ERK1/2,ESR1,FOSL1,IL18,IL4,Ige,NFKBIA,NFkB (complex),Nfat (family),P38 MAPK,SMAD3,SP1,STAT3,STAT6
CEBPA	Inhibited	-2.927	1.83E-10	ACSL1,CD14,CEBPB,GBP1,IGF1,IL1RN,IL8,NRP1,S100A8,S100A9,SAA1,SOCS3,SOD2,TBXAS1,TNFAIP6	CEBPA,CEBPB,EP300,JUN,PPARG,PPARGC1A,PTPN11,RELA,RNA polymerase II,SP1,SREBF1,STAT1,TP53
TICAM1	Inhibited	-2.898	4.61E-11	ACSL1,BCL3,CCL2,CCL3L1/CCL3L3,CCL4,CXCL2,IL1A,IL1B,IL8,NFKB2,SOCS3	Ap1,CEBPB,ERK1/2,FOSL1,HMGB1,IRF3,JUN,NFKB1,NFKBIA,NFkB (complex),REL,RELA,RELB,SMAD3,SP1,STAT1,STAT3,TBK1,TICAM1,TLR4
TNFRSF1A	Inhibited	-2.892	1.53E-13	BIRC3,CCL2,CCL3L1/CCL3L3,CXCL2,IGF1,IL1A,IL1B,IL8,MMP14,SAA1,SOCS3,SOD2	Ap1,CSF2,EGR1,FOXO1,HMGB1,JUN,Jnk,NFKB1,NFKBIA,NFKBIB,NFkB (complex),NR3C1,RELA,RELB,SMAD3,SP1,TNFRSF1A,TP53,Tgf beta,Tnf (family)
wortmannin	Activated	2.881	2.84E-07	CCL2,CCL4,CD14,CXCL16,IGF1,IL1B,IL8,MMP14,SOCS3	Akt,Ap1,CEBPB,EGR1,EP300,ESR2,FN1,FOSL1,FOXO1,HMGB1,Jnk,NFKB1,NFKBIA,NFkB (complex),NR3C1,PI3K (complex),RELA,RNA polymerase II,SMAD3,SP1,STAT1,STAT3,TP53,wortmannin
IL15	Inhibited	-2.858	1.11E-07	CCL17,CCL2,CCL4,CD274,CD69,CD8B,CXCL2,IL1RAP,IL8,PNP,TIMP1,UPP1	Ap1,CCL5,CEBPB,ERK,FOSL1,HMGB1,IL15,IL17A,IL2,Immunoglobulin,NFKB1,NFKBIA,NFKBIB,NFkB (complex),NR3C1,RORC,SMAD3,STAT1,STAT3,estrogen receptor
TGFB1	Inhibited	-2.856	2.88E-11	ANXA2,BCL3,CCL2,CCL3L1/CCL3L3,CCL4,CD14,CD69,CEBPB,CXCL2,FSCN1,GBP1,IGF1,IL1A,IL1B,IL1RN,IL23R,IL8,IRAK3,LTBP1,MMP14,MYOF,NRP1,PKIG,PNP,SLC2A3,SLC39A14,SOCS3,SOD2,TIMP1,TNFAIP6	Ap1,CEBPA,CEBPB,CEBPD,CSF2,EGR1,EP300,ESR1,ESR2,JUN,NFKBIA,NFkB (complex),NR3C1,RELA,RNA polymerase II,SP1,TGFB1,TP53,beta-estradiol,prostaglandin E2
FN1	Inhibited	-2.843	2.21E-08	BIRC3,CCL2,CCL4,CEBPB,CXCL2,IL1B,IL8,MMP14,SOCS3	Ap1,ERK,FN1,FOSL1,FOXO1,Jnk,NFKB1,NFKBIA,NFKBIB,NFkB (complex),NR3C1,PRKCD,RELA,RELB,SMAD3,SP1,STAT3,TP53,Tgf beta,estrogen receptor
resiquimod	Inhibited	-2.796	3.86E-09	CCL2,CCL3L1/CCL3L3,CCL4,CXCL2,GPR84,IL1A,IL1B,IL8,IRAK3,SOD2	Ap1,ESR1,IKBKB,IRF1,IRF3,NFKB1,NFKBIA,NFkB (complex),Nfat (family),RELA,STAT1,STAT3,TLR7,TLR8,Tlr,resiquimod
F2	Inhibited	-2.791	3.02E-08	BCL3,BIRC3,CCL2,CCL8,IGF1,IL1B,IL8,MAP3K5,RCAN1,SLC2A3,SOD2	Akt,Ap1,EGR1,EP300,ESR2,F2,FOS,FOXO1,JUN,Jnk,NFKB1,NFKBIA,NFkB (complex),NR3C1,REL,RELA,RELB,RNA polymerase II,SP1
EGR1	Inhibited	-2.789	5.70E-08	CCL2,CCL3L1/CCL3L3,CCL4,CXCL2,IL1B,IL8,MMP14,SOD2,TIMP1	Ap1,CEBPB,EGR1,ERK,ERK1/2,ESR1,FN1,FOS,FOSL1,JUN,MAPK14,NFKB1,NFKBIA,NFKBIB,NFkB (complex),RELA,SMAD3,SP1,STAT3,TGFB1,TP53,estrogen receptor
miR-146a-5p (and other miRNAs w/seed GAGAACU)	Activated	2.789	1.86E-04	CCL2,CCL8,IL1RAP,IL8,NRP2,S100A12,SLC2A3,STX3
miR-24-3p (and other miRNAs w/seed GGCUCAG)	Activated	2.789	2.62E-02	CHMP7,FAM210B,FSCN1,IL1A,MMP14,NRP1,NRP2,STX3
RELA	Inhibited	-2.782	6.21E-11	BCL3,BIRC3,CCL2,CCL22,CEBPB,CXCL2,IGF1,IL1A,IL1B,IL1RN,IL8,NFKB2,SAA1,SOD2,TAPBP	Ap1,CEBPA,CEBPB,ESR1,JUN,NFKB1,NFKB2,NFKBIA,NFkB (complex),NR3C1,REL,RELA,RELB,SMAD3,STAT3,STAT5A,TNF,TP53
CD40	Inhibited	-2.780	1.74E-11	BIRC3,CCL17,CCL2,CCL22,CCL4,CD69,IL1A,IL1B,IL1RN,IL8,MMP14,NFKB2,TAPBP	Ap1,CD40,CD40LG,EGR1,FOXO1,IKBKB,Jnk,NFKB1,NFKBIA,NFkB (complex),NR3C1,REL,RELA,RELB,SP1,STAT3
TLR2	Inhibited	-2.779	5.86E-11	CCL2,CCL3L1/CCL3L3,CD69,CEBPB,CXCL2,GBP2,IL1B,IL1RN,IL8,IRAK3,SOCS3	Ap1,CEBPB,CHUK,ESR1,IKBKB,JUNB,NFKB1,NFKBIA,NFKBIB,NFkB (complex),P38 MAPK,RELA,RELB,STAT3,TLR2
NFKB1	Inhibited	-2.777	2.99E-11	BCL3,BIRC3,CCL2,CCL22,CCL3L1/CCL3L3,CCL4,CXCL2,FSCN1,IL1B,IL1RN,IL8,NFKB2,SOD2	CSF2,EGR1,IKBKB,JUN,NFKB1,NFKB2,NFKBIA,NFkB (complex),NR3C1,RELA,RELB,SMAD3,STAT3,TP53
CpG ODN 1668	Inhibited	-2.771	2.41E-10	CCL3L1/CCL3L3,CCL4,CD69,IL1A,IL1B,IL8,IRAK3,SOCS3	Ap1,CpG ODN 1668,ERK1/2,FOSL1,HMGB1,IL18,IL2,IRF3,NFKB1,NFKBIA,NFKBIB,NFkB (complex),NR3C1,SMAD3,SP1,STAT1,STAT3,TLR9,Tlr
KITLG	Inhibited	-2.771	1.39E-06	CCL2,CCL22,CCL3L1/CCL3L3,CCL4,CD14,IL1A,IL1B,IL1RN,IL8	Ap1,CCL5,CEBPB,ERK1/2,ESR1,FOSL1,Fibrinogen,KITLG,NFKB1,NFKBIA,NFkB (complex),P38 MAPK,REL,RELA,RELB,SMAD3,SP1,STAT1,STAT3
Interferon alpha	Inhibited	-2.769	2.80E-12	BCL3,BST2,CCL2,CCL22,CD69,CXCL2,GBP1,GBP2,IL1B,IL1RN,IL8,PIM2,S100A9,SOCS3,TAPBP,TRIM21	Ap1,CEBPB,IFNG,IL4,IRF1,Interferon alpha,JUNB,NFKB1,NFKBIA,NFkB (complex),NR3C1,RELA,RELB,STAT1,STAT3,STAT6
enterotoxin B	Inhibited	-2.769	2.13E-09	CCL17,CCL2,CCL22,CCL3L1/CCL3L3,CCL4,CD69,CXCL2,IL1B
Pam3-Cys	Inhibited	-2.742	8.90E-12	CCL2,CD14,CD69,CXCL2,IL1B,IL1RN,IL8,SOD2	Ap1,FOS,IL8,JUN,MAPK14,NFKB1,NFKBIA,NFKBIB,NFkB (complex),NR3C1,Pam3-Cys,RELA,RELB,STAT3,TLR2
trinitrobenzenesulfonic acid	Inhibited	-2.738	6.02E-09	CCL3L1/CCL3L3,CXCL2,IL1B,IL1R2,S100A8,S100A9,SOCS3,TIMP1	CEBPB,IFNG,IRF1,NFkB (complex),STAT1,STAT3,trinitrobenzenesulfonic acid
SP600125	Activated	2.734	1.91E-09	CCL2,CCL4,CEBPB,CXCL16,CXCL2,CYP1A1,IL1A,IL1B,IL8,SOCS3,SOD2	Ap1,CHUK,ERK1/2,FOSL1,IKBKB,JUN,MAPK9,NFKB1,NFKBIA,NFKBIB,NFkB (complex),RELA,SIRT1,SMAD3,SP1,SP600125,STAT3,TP53,Tgf beta
Alpha catenin	Activated	2.725	2.12E-13	BCL3,BIRC3,CXCL2,IGF1,IL1B,S100A8,S100A9,SAA1,SOCS3,STEAP4,TIMP1,TNFAIP6	Alpha catenin,JUN,NFKB1,NFKBIA,NFkB (complex),NR3C1,RELA,RELB,STAT3
bucladesine	Inhibited	-2.722	1.47E-07	CCL22,CD14,CEBPB,IGF1,IL1B,IL23R,IL8,MAP3K5,MMP14,SOCS3,TIMP1	Ap1,CEBPB,CREB1,EGR1,ERK1/2,ESR1,FOSL1,HMGB1,Ins1,NFkB (complex),PI3K (complex),PPARG,SMAD3,SP1,STAT1,STAT3,STAT5A,TP53,bucladesine,cyclic AMP
ERK1/2	Inhibited	-2.653	2.56E-08	CCL2,CCL22,CCL3L1/CCL3L3,CCL4,CCL8,CEBPB,IL1A,IL1B,IL8,SOCS3,TIMP1	Ap1,CCR2,CEBPB,ERK1/2,ESR1,FOSL1,JUN,NFKB1,NFKBIA,NFkB (complex),Nfat (family),RELA,SMAD3,SMAD4,STAT3
uric acid	Inhibited	-2.633	1.09E-09	CCL2,CCL3L1/CCL3L3,CCL4,CXCL2,IL1A,IL1B,IL8	Ap1,CXCL2,ERK1/2,ESR1,FOSL1,JUN,NFKB1,NFKBIA,NFkB (complex),Nfat (family),REL,RELA,SMAD3,SP1,STAT3,SYK,uric acid
C5	Inhibited	-2.630	5.88E-07	CCL2,CCL3L1/CCL3L3,CCL4,CXCL2,IL1B,IL8,SOCS3	Ap1,C5,CEBPB,ERK,ERK1/2,FOSL1,JUN,JUNB,NFKB1,NFKBIA,NFKBIB,NFkB (complex),RELA,SMAD3,SP1,STAT3,estrogen receptor,histamine
H89	Activated	2.630	2.32E-06	CD14,CEBPB,IL1B,IL8,S100A8,SOD2,TNFAIP6	Ap1,CEBPB,CEBPD,CREB1,CTNNB1,Ca2+,EGFR,ESR1,H89,Mapk,NR3C1,PPARG,RNA polymerase II,SP1,STAT1,TERT
nitrofurantoin	Inhibited	-2.621	1.51E-05	ANXA2,CCL3L1/CCL3L3,IGF1,IL1B,MMP14,SEPP1,TIMP1
MAP3K8	Inhibited	-2.616	2.89E-09	BIRC3,CCL4,CXCL2,IL1A,IL1B,IL8,SOCS3	Ap1,CHUK,ERK1/2,FOSL1,FOXO1,IKBKB,JUN,Jnk,MAP3K8,NFKB1,NFKBIA,NFKBIB,NFkB (complex),NR3C1,RELA,SMAD3,SP1,STAT3
IFNA2	Inhibited	-2.615	1.07E-06	BST2,CCL2,CCL8,GBP1,GBP2,IL1B,SOCS3,TRIM21,UBD	IFNA2,JAK1,MAPK1,NFkB (complex),SMAD3,STAT1,STAT3,STAT5B
diphenyleneiodonium	Activated	2.607	4.50E-09	CCL2,CXCL2,EPAS1,IL1B,IL8,SOD2,TIMP1	Akt,Ap1,CEBPB,EGR1,EP300,ERK,ESR2,FOSL1,HMGB1,JUN,JUNB,NFKB1,NFKBIB,NFkB (complex),Nfat (family),RELA,RNA polymerase II,SMAD3,SP1,STAT3,TP53,diphenyleneiodonium,estrogen receptor,hydrogen peroxide,reactive oxygen species
curcumin	Activated	2.600	1.86E-04	BIRC3,CCL2,CEBPB,CYP1A1,IL1B,IL8,MMP14,SOCS3	Ap1,CTNNB1,EGFR,ESR1,HMGB1,JAK2,JUN,MAPK8,MAPK9,NFKBIA,NFkB (complex),NR3C1,PPARG,RELA,SIRT1,SP1,STAT1,STAT3,TP53,XDH,curcumin
deferoxamine	Inhibited	-2.599	5.17E-06	CCL3L1/CCL3L3,CCL4,EPAS1,IGF1,IL8,PFKFB3,SLC2A3	APP,Ap1,CEBPB,EGLN2,EGR1,HIF1A,HMGB1,NFKB1,NFKBIA,NR3C1,RELA,RNA polymerase II,TP53,deferoxamine
IRF7	Inhibited	-2.598	1.23E-05	CCL8,CD69,GBP1,PARP14,PSME2,S100A8,TRIM21
CpG ODN 1826	Inhibited	-2.596	4.77E-12	CCL2,CCL3L1/CCL3L3,CCL4,CD14,CD274,CD69,IL1A,IL1B,IL8	Ap1,CEBPB,CpG ODN 1826,ERK1/2,ESR1,FOSL1,HMGB1,IL12 (complex),IL2,IRF3,JUN,NFKB1,NFKBIA,NFkB (complex),NR3C1,P38 MAPK,SMAD3,SP1,STAT3,TP53
IKBKG	Inhibited	-2.595	4.07E-10	CEBPB,CXCL2,GBP2,IL1A,IL1B,IL1RN,IL8,NFKB2,RCAN1,SOCS3	CHUK,IKBKB,IKBKG,JUN,NFKB1,NFKBIA,NFKBIB,NFkB (complex),NR3C1,RELA,RELB,STAT3
Pam3-Cys-Ser-Lys4	Inhibited	-2.595	1.68E-07	CCL2,CCL3L1/CCL3L3,CCL4,CXCL2,IL1A,IL1B,IL8	Ap1,CXCL2,ERK1/2,FCGR2A,FOSL1,IRF3,MYD88,NFKBIA,NFkB (complex),Pam3-Cys-Ser-Lys4,RELA,SMAD3,SP1,STAT1,STAT3,TBK1
cholesterol	Inhibited	-2.594	3.12E-12	ACSL1,CCL2,CD14,IL1A,IL1B,IL1RN,IL8,MMP14,S100A8,SAA1,SOCS3,STX3,TIMP1	Ap1,CEBPB,EGR1,ESR1,LDL,NFE2L2,NFKBIA,NFkB (complex),P38 MAPK,PPARG,RELA,SP1,STAT3,TNFRSF1A,TP53,cholesterol,cyclic AMP
PF4	Inhibited	-2.594	1.49E-11	CCL2,CCL22,CCL4,CXCL2,IL1A,IL1B,IL8	Ap1,CAMP,CEBPB,EGR1,ERK,ERK1/2,FOSL1,FOXO1,Jnk,LDL,NFE2L2,NFKB1,NFKBIA,NFKBIB,NFkB (complex),NR3C1,PF4,RELA,SMAD3,SP1,estrogen receptor
C3	Inhibited	-2.589	8.83E-09	CCL2,CCL4,CXCL16,CXCL2,IL1A,IL1B,IL8	Ap1,C3,C5,CEBPB,EGR1,ERK,FOSL1,LDL,NFE2L2,NFKBIA,NFKBIB,NFkB (complex),SMAD3,STAT1,STAT3,estrogen receptor,histamine,zymosan
zymosan	Inhibited	-2.587	5.94E-09	CCL3L1/CCL3L3,CCL4,CXCL2,IL1A,IL1B,IL8,SOCS3	Ap1,CXCL2,ERK1/2,FOSL1,IL10,JUN,LYN,NFKB1,NFKBIA,NFkB (complex),RELA,SMAD3,SP1,STAT1,STAT3,zymosan
CCL5	Inhibited	-2.587	4.78E-08	CCL2,CCL3L1/CCL3L3,CCL4,CXCL2,IL1B,IL8,PNP	Ap1,CCL5,ERK,FN1,FOSL1,HMGB1,ICAM1,IL2,IRF3,MAPKAPK2,NFKB1,NFKBIA,NFKBIB,NFkB (complex),NR3C1,RELA,SMAD3,STAT3,TP53,ZFP36,estrogen receptor
Tlr	Inhibited	-2.584	8.68E-07	CCL2,CCL4,CLEC2B,IL1B,IL8,IRAK3,SOCS3	Ap1,CEBPB,FOS,FOSL1,HMGB1,IL12 (complex),IRF1,IRF3,Ifn gamma,JUN,MAPK14,NFKB1,NFkB (complex),PI3K (complex),STAT1,STAT3,TICAM1,Tlr
Vegf	Inhibited	-2.573	3.23E-03	IL8,NRG1,NRP1,PIM2,RCAN1,SOCS3,TIMP1	Ap1,FOS,JUN,MAPK14,NFkB (complex),STAT3,Vegf
NR3C1	Activated	2.571	2.61E-07	BIRC3,CCL2,CCL3L1/CCL3L3,CCL4,CD69,CEBPB,CXCL2,IGF1,IL1A,IL1B,IL1RAP,IL8,NFKB2,SEPP1,TNFAIP6	Ap1,ESR1,ESR2,JUN,NFKB1,NFKBIA,NFkB (complex),NR3C1,Nfat (family),RELA,RELB,SMAD3,SP1,STAT3,TP53,Tgf beta,estrogen receptor
PRL	Inhibited	-2.565	5.64E-05	ANXA2,CD69,MMP14,PKIG,PSME2,SOCS3,TIMP1	AKT1,NFKBIA,NR3C1,PRL
SPI1	Inhibited	-2.564	1.06E-06	CCL17,CCL22,CD14,DCSTAMP,IL1B,IL1R2,IL1RN,IRAK3	CEBPB,IL1B,NFKBIA,NFkB (complex),RELA,SPI1,STAT3
EZH2	Inhibited	-2.562	2.54E-05	BIRC3,C15orf48,CXCL2,IL8,PIM2,SAA1,UBD
miR-155-5p (miRNAs w/seed UAAUGCU)	Activated	2.550	4.17E-04	CCL4,CD274,CD69,CEBPB,CXCL2,EPAS1,GPM6B,IL1A,IL1B,IL8
CEBPB	Inhibited	-2.541	2.30E-10	CCL2,CCL3L1/CCL3L3,CCL4,CD14,CEBPB,CXCL2,CYP1A1,IGF1,IL1B,IL1RN,IL8,NRP1,SOCS3,TNFAIP6,UPP1	Ap1,CEBPB,EP300,FOSB,HMGB1,IL6,NFKB1,NFkB (complex),NR3C1,Nfat (family),PPARG,PTGS2,RELA,RNA polymerase II,STAT1,STAT3,TP53,cyclic AMP
IL4	Inhibited	-2.538	1.70E-26	ACSL1,ANXA2,BCL3,CCL17,CCL2,CCL22,CCL23,CCL3L1/CCL3L3,CCL4,CCL8,CD14,CD69,CXCL16,CXCL2,DCSTAMP,GBP2,GPM6B,IGF1,IL1A,IL1B,IL1R2,IL1RN,IL8,NFKB2,NRP1,OCSTAMP,PIM2,PKIB,PNP,S100A8,S100A9,SLC29A1,SOCS3,TAPBP,TIMP1	Ap1,FOS,IL10,IL12 (complex),IL13,IL4,JUN,NFKB1,NFKBIA,NFkB (complex),SMAD3,SP1,STAT3,STAT6,Tgf beta
DUSP1	Activated	2.521	4.60E-11	CCL3L1/CCL3L3,CCL4,CXCL2,IL1A,IL1B,IL1RN,IL23R,IL8	Ap1,CEBPB,CXCL2,DUSP1,ERK,FOSL1,IL10,JUN,JUNB,NFKB1,NFKBIA,NFKBIB,NFkB (complex),RELA,SMAD3,STAT3,estrogen receptor
TRAF6	Inhibited	-2.484	5.18E-09	BIRC3,CCL17,CCL2,CD274,CXCL2,IL1B,IL8	Ap1,IKBKB,IL10,JUN,MAPK9,NFKB1,NFKBIA,NFkB (complex),REL,RELA,RELB,SIRT1,STAT3,TP53,TRAF6
IL12B	Inhibited	-2.433	1.75E-07	IL1A,IL1B,IL8,S100A8,S100A9,SOCS3	Ap1,CEBPB,ERK1/2,ESR1,FOSL1,IFNG,IL12B,IL27,IL4,IRF1,NFKBIA,NFkB (complex),P38 MAPK,SMAD3,SP1,STAT1,STAT3,STAT6
AGN194204	Inhibited	-2.433	1.33E-04	ANXA2,CCL3L1/CCL3L3,CCL4,GBP2,IL1R2,TIMP1
doxorubicin	Inhibited	-2.433	1.31E-03	ANXA2,BIRC3,CD14,IL1B,SOD2,TIMP1,UPP1	Ap1,CEBPB,ESR2,FOS,HMGB1,JUN,MAPK14,NFKB1,NFKBIA,NFkB (complex),NR3C1,RELA,STAT3,TNFSF10,TP53,doxorubicin
Fcer1	Inhibited	-2.432	4.61E-07	CCL2,CCL3L1/CCL3L3,CCL4,IL1B,IL1RN,IL8	Ap1,CCL5,EGR1,Fcer1,IKBKB,JUN,NFKB1,NFKBIA,NFkB (complex),REL,RELA,SP1,STAT1,STAT3,SYK,histamine
PP2/AG1879 tyrosine kinase inhibitor	Activated	2.425	9.66E-07	BIRC3,CCL2,CXCL16,IL1B,IL8,SOD2	Ap1,ESR1,FOS,FOXO1,JUN,Jnk,MAPK14,MAPK8,MAPK9,NFKB1,NFKBIA,NFkB (complex),NR3C1,PP2/AG1879 tyrosine kinase inhibitor,PRKCD,RELA,SIRT1,SP1,STAT3,TP53
NS-398	Activated	2.425	2.88E-06	IL1A,IL1B,IL8,MMP14,S100A8,S100A9	Ap1,CEBPB,CEBPD,EGR1,ESR1,FOXO1,Jnk,NFKBIA,NFkB (complex),NR3C1,NS-398,RELA,SP1,TP53,hydrocortisone,prostaglandin E2
bleomycin	Inhibited	-2.420	2.31E-09	CCL17,CCL2,CCL22,CCL3L1/CCL3L3,CXCL2,IGF1,IL1A,IL1B,MMP14,TIMP1	Ap1,CEBPA,CEBPB,EGR1,JUN,NFKB1,NFKBIA,NFkB (complex),RELA,SMAD3,SMAD4,SP1,STAT3,TNF,Tgf beta,bleomycin
CXCL12	Inhibited	-2.420	1.12E-04	BCL3,CCL2,CD69,IL8,MMP14,SOCS3	Ap1,CXCL12,FOXO1,Fibrinogen,HMGB1,JAK2,Jnk,NFKB1,NFKBIA,NFKBIB,NFkB (complex),NR3C1,RELA,RELB,RNA polymerase II,SOCS1,SP1,STAT1,STAT3
Bay 11-7082	Activated	2.412	1.22E-07	CCL2,CCL3L1/CCL3L3,CCL4,CXCL2,IL8,SOD2	Ap1,Bay 11-7082,CCL5,CEBPB,CSF2,EGR1,EP300,ESR1,IL6,JUN,NFKB1,NFKBIA,NFkB (complex),Nfat (family),RELA,RNA polymerase II,STAT1,STAT3,TP53
AKT1	Inhibited	-2.407	4.94E-04	BIRC3,CCL2,CD69,MMP14,NFKB2,TIMP1	AKT1,Ap1,ESR1,FOXO1,Jnk,MAP2K1,NFKB1,NFKBIA,NFkB (complex),NR3C1,RELA,RELB,SMAD3,SP1,STAT3,TP53
hemozoin	Inhibited	-2.406	2.80E-09	CCL2,CCL3L1/CCL3L3,CCL4,IL1B,S100A8,S100A9	Ap1,CEBPB,ERK1/2,FOSL1,IL10,IL1B,NFKB1,NFKBIA,NFkB (complex),RELA,SMAD3,SP1,STAT3,hemozoin
CD14	Inhibited	-2.406	5.18E-09	CCL2,CCL3L1/CCL3L3,CCL4,CXCL2,IL1B,IL8,SOCS3	Ap1,CD14,CEBPB,FN1,HMGB1,IL10,NFKB1,NFKBIA,NFKBIB,NFkB (complex),RELA,SP1,STAT1,STAT3,TLR2,TLR4,TNFRSF1A,TP53
STAT4	Inhibited	-2.406	7.62E-05	BCL3,CCL2,CXCL2,FSCN1,SLC2A3,SOCS3,TIMP1	Ap1,CEBPB,IL12 (complex),JUN,JUNB,NFKB1,NFkB (complex),RELA,STAT3,STAT4
acetaminophen	Inhibited	-2.404	5.17E-06	CCL3L1/CCL3L3,CXCL2,IGF1,IL1A,IL1B,SEPP1,SOCS3	Ap1,CEBPA,CEBPB,CEBPD,FOXO1,IFNG,IL1B,IRF1,Jnk,NFKBIA,NFkB (complex),NR3C1,RELA,SP1,STAT1,STAT3,TNF,acetaminophen,prostaglandin E2
leukotriene D4	Inhibited	-2.403	2.20E-07	CCL2,CCL3L1/CCL3L3,CCL4,CXCL2,IL8,RCAN1	Ap1,CREB1,EGR1,ERK,ERK1/2,FOSL1,IgG,JUN,NFKBIB,NFkB (complex),RELA,SMAD3,SP1,STAT3,estrogen receptor,leukotriene D4
TCR	Inhibited	-2.402	8.13E-09	BCL3,CCL17,CCL22,CCL3L1/CCL3L3,CCL4,CD69,CD8B,IL8,NFKB2,NRP1,SLC2A3,SOCS3	Ap1,CD3,CEBPB,CSF2,EGR1,FOXO1,IL4,JUN,NFKB1,NFKBIA,NFkB (complex),REL,RELA,RELB,STAT1,STAT3,STAT6,TCR,TP53
NOD2	Inhibited	-2.395	1.49E-08	CCL2,CXCL2,IL1A,IL1B,IL8,SOCS3	Ap1,CEBPB,ESR1,HMGB1,IKBKG,IRF3,JUN,N-acetylmuramyl-L-alanyl-D-isoglutamine,NFKB1,NFKBIA,NFKBIB,NFkB (complex),NOD2,P38 MAPK,PYCARD,RELA,STAT3,Tnf (family)
TAC1	Inhibited	-2.395	2.68E-06	CCL2,CCL4,IL1A,IL1B,IL1RN,IL8	ATP,Ap1,CSF2,EGR1,ERK1/2,FOSL1,HMGB1,IL1A,NFKB1,NFKBIA,NFkB (complex),RELA,RNA polymerase II,SMAD3,SP1,STAT1,TAC1,TP53,histamine
Ca2+	Inhibited	-2.395	1.07E-03	CEBPB,CYP1A1,IL1B,IL8,S100A8,S100A9	AGER,CTNNB1,Ca2+,ESR1,JUN,MAPK8,MAPK9,NFKB1,NFkB (complex),NR3C1,PRKCE,RELA,SIRT1,SMAD3,STAT3,TP53,XDH
CD3	Activated	2.395	1.32E-10	BIRC3,BST2,CCL17,CCL22,CCL3L1/CCL3L3,CCL4,CD274,CD69,CD8B,GBP1,IGF1,IL1A,IL1B,IL1RAP,IL23R,IL8,LTBP1,PNP,SOCS3	Ap1,CD3,FOXO1,HMGB1,IL12 (complex),IL2,JUN,Jnk,NFKB1,NFKBIA,NFkB (complex),NR3C1,REL,RELA,SMAD3,SP1,STAT3,TCR,Tgf beta
imiquimod	Inhibited	-2.392	7.40E-07	CCL22,CCL4,IL1A,IL1B,IL8,SOD2	Ap1,ERK1/2,FOSL1,IRF3,JUN,MAP3K8,NFKB1,NFKBIA,NFkB (complex),REL,RELA,RELB,SMAD3,SP1,STAT1,STAT3,TBK1,imiquimod
Ifn gamma	Inhibited	-2.391	1.55E-07	CCL2,CXCL16,GBP1,IL1B,IL8,PSME2,SOCS3	Ap1,EGFR,ESR1,HMGB1,IRF1,Ifn gamma,JAK2,NFKBIA,NFkB (complex),PPARG,SMAD3,SP1,STAT1,STAT3,histamine
MAPK14	Inhibited	-2.386	1.01E-04	CCL2,IL1B,IL8,SOCS3,SOD2,TIMP1	Akt,Ap1,CEBPB,EGR1,EP300,ESR1,ESR2,FOS,HMGB1,Histone h3,JUN,JUNB,MAPK14,NFKB1,NFkB (complex),RELA,RNA polymerase II,SP1,STAT3,reactive oxygen species
AG490	Activated	2.376	9.84E-11	BIRC3,CCL2,IGF1,IL1B,IL8,SAA1,SOCS3,SOD2,TIMP1	AG490,AGT,Akt,Ap1,EGR1,EP300,ESR1,ESR2,HMGB1,JAK2,JUN,NFKB1,NFKBIA,NFkB (complex),Nfat (family),RELA,RNA polymerase II,SP1,STAT1,STAT3,TP53
KLF2	Activated	2.369	1.83E-08	BCL3,CCL2,CCL4,EPAS1,IL1B,IL8,MAP3K5,MMP14,TIMP1	JUN,KLF2,NFKB1,NFKBIA,NFkB (complex),RELA,STAT3
thapsigargin	Inhibited	-2.365	7.55E-05	BIRC3,CCL3L1/CCL3L3,CEBPB,IGF1,IL8,RCAN1	CEBPB,EIF2AK3,ESR1,Mapk,NFKB1,NFKBIA,NFkB (complex),NR3C1,Nfat (family),PPARG,PRKCD,RELA,RELB,SP1,STAT3,TP53,thapsigargin
Fibrinogen	Inhibited	-2.357	5.07E-12	BCL3,CCL2,CCL3L1/CCL3L3,CCL4,IL1B,IL8,MMP14	Ap1,ESR1,Fibrinogen,IRF3,ITGAM,NFKB1,NFKBIA,NFkB (complex),Nfat (family),REL,RELA,RELB,STAT1,STAT3,SYK
camptothecin	Inhibited	-2.345	3.09E-09	ANXA2,BIRC3,CCL2,CXCL2,FSCN1,GBP2,IL1A,IL1B,IL1RAP,IL8,NFKB2,NRP1,S100A12,SAA1,SOD2,TGM3,TNFAIP6	CDKN1A,EGR1,JUN,NFKB1,NFKBIA,NFkB (complex),PRKCD,REL,RELA,RELB,Rb,STAT3,TP53,camptothecin
LEP	Inhibited	-2.295	4.25E-08	CCL2,CCL3L1/CCL3L3,CD14,CEBPB,IGF1,IL1B,IL1R2,IL1RN,MMP14,SEPP1,SOCS3,SOD2,TIMP1	Ap1,CEBPB,CEBPD,CREB1,ESR1,IL1B,Ins1,LEP,LEPR,NFKBIA,NFkB (complex),PPARG,RELA,SP1,STAT3,STAT5A,STAT5B,cyclic AMP,prostaglandin E2
trichostatin A	Inhibited	-2.275	4.43E-03	CD14,CYP1A1,IL8,MYOF,NFKB2,NRP1,PKIB,TIMP1	Ap1,ESR2,FOS,JUN,SP1,estrogen receptor,trichostatin A
MALP-2s	Inhibited	-2.236	8.95E-08	CCL3L1/CCL3L3,CCL4,CXCL2,IL1A,IL1B	Ap1,ERK1/2,FOSL1,JUN,MALP-2s,NFKB1,NFKBIA,NFkB (complex),REL,RELA,RELB,SMAD3,SP1,STAT3
TET2	Inhibited	-2.236	1.30E-06	ANXA2,BCL3,IL1B,S100A8,TIMP1
lomustine	Inhibited	-2.236	1.28E-05	ANXA2,BIRC3,CD14,TIMP1,UPP1
isobutylmethylxanthine	Inhibited	-2.236	4.14E-05	CCL22,CD14,CEBPB,IL1B,SOD2,TIMP1	Ap1,CEBPB,CEBPD,CREB1,ERK1/2,ESR1,FOSB,FOSL1,Ins1,NFkB (complex),PPARG,SMAD3,SP1,STAT3,STAT5A,cyclic AMP,isobutylmethylxanthine
SAMSN1	Inhibited	-2.236	7.60E-05	CCL3L1/CCL3L3,CCL4,CXCL2,SOCS3,TRIM21	LYN,NFkB (complex),SAMSN1,STAT1
gentamicin	Inhibited	-2.236	6.48E-03	CCL2,CEBPB,CYP1A1,IL1B,TIMP1	Ap1,CAT,CEBPB,ESR1,JUN,MAPK8,NFKBIA,NFkB (complex),NR3C1,Nfat (family),P38 MAPK,RELA,TP53,gentamicin
MEOX2	Activated	2.236	1.15E-06	CCL2,CD69,CXCL2,IL8,MMP14
infliximab	Activated	2.236	8.48E-06	CCL17,IL1B,IL8,NFKB2,TGM3
INSIG1	Activated	2.236	1.37E-04	CCL17,CCL22,CXCL2,S100A8,S100A9
HMGB1	Inhibited	-2.225	2.29E-05	CCL2,CCL4,IL1A,IL1B,IL8	Ap1,ERK1/2,ESR1,ESR2,FOSL1,FOXO1,HMGB1,IL18,JUN,Jnk,NFKB1,NFKBIB,NFkB (complex),NR3C1,RELA,SMAD3,SP1,STAT3,TP53,Tnf (family),estrogen receptor
fenamic acid	Inhibited	-2.224	2.00E-05	ANXA2,BIRC3,CD14,TIMP1,UPP1
N-acetyl-L-cysteine	Activated	2.224	2.26E-03	CCL2,IL1A,IL1B,IL8,SOD2	Ap1,FOS,FOXO1,HMGB1,JUN,Jnk,MAPK14,N-acetyl-L-cysteine,NFKB1,NFKBIA,NFkB (complex),NR3C1,RELA,SP1,STAT3,TNFRSF1A,TP53,TXN,estrogen receptor,reactive oxygen species
RNASE1	Inhibited	-2.219	4.33E-08	CCL2,CCL22,CCL23,CCL4,CCL8
IL17RA	Inhibited	-2.219	1.11E-07	CXCL2,IL1B,IL8,S100A8,S100A9	CEBPB,IL17A,IL17RA,IRF3,MAP3K7,NFKB1,NFKBIA,NFKBIB,NFkB (complex),STAT3
N-acetylsphingosine	Inhibited	-2.219	1.89E-06	CEBPB,CXCL2,IL8,MAP3K5,SOD2	CEBPB,CREB1,FADD,N-acetylsphingosine,NFKB1,NFKBIA,NFkB (complex),NR3C1,PPARG,PRKCE,RELA,RELB,RHOA
gentamicin C	Inhibited	-2.219	1.28E-05	ANXA2,BIRC3,CD14,TIMP1,UPP1
aspirin	Activated	2.219	6.84E-05	CCL2,CCL4,IL1A,IL1B,IL8	Ap1,CCL5,ERK1/2,ESR1,FOSL1,Fibrinogen,IL18,NFKB1,NFKBIA,NFKBIB,NFkB (complex),Nfat (family),SMAD3,SP1,STAT1,STAT3,aspirin
caffeic acid phenethyl ester	Activated	2.219	1.13E-04	BIRC3,IL1B,IL8,MMP14,NFKB2	AKT1,Ap1,CEBPB,ESR1,FOSL1,HMGB1,JUN,MAPK8,NFKB1,NFKBIA,NFkB (complex),NR3C1,Nfat (family),PI3K (complex),PPARG,PTGS2,RELA,RELB,STAT1,STAT3,TP53,caffeic acid phenethyl ester
CD38	Inhibited	-2.216	9.24E-04	ANXA2,CCL22,IL1R2,PKIB,SOCS3
apigenin	Activated	2.216	8.10E-07	CCL2,CCL3L1/CCL3L3,CCL4,CYP1A1,IL1B,IL8	Ap1,CEBPB,ERK1/2,ESR1,ESR2,FOSL1,HMGB1,JUN,NFKB1,NFKBIA,NFkB (complex),NR3C1,P38 MAPK,RELA,SMAD3,SP1,TP53,apigenin,estrogen receptor,reactive oxygen species
PLAU	Inhibited	-2.215	1.09E-05	CCL2,IGF1,IL1B,S100A8,S100A9	APP,Akt,Ap1,CEBPB,EGFR,EGR1,EP300,ESR1,ESR2,HGF,Mapk,NFKB1,NFKBIA,NFKBIB,NFkB (complex),NR3C1,PLAU,PPARG,RNA polymerase II,SP1,STAT1
Ni2+	Inhibited	-2.213	8.95E-08	BIRC3,CCL2,CXCL2,IL1A,IL8	APP,Ap1,EGR1,NFKB1,NFKBIA,Ni2+,RNA polymerase II
triamterene	Inhibited	-2.213	1.61E-05	ANXA2,BIRC3,CD14,TIMP1,UPP1
INHBA	Inhibited	-2.213	1.52E-04	IGF1,IL8,NRG1,S100A8,S100A9,TIMP1	IL1RN,INHBA,RELA
IL3	Inhibited	-2.208	3.68E-06	BIRC3,CCL2,CD14,CD69,IL1B,IL8,NRP1,PIM2,SLC2A3,SOCS3	Ap1,FOXO1,GSK3B,HMGB1,IL3,IRF1,Interferon alpha,JAK2,JUN,Jnk,NFKB1,NFKBIA,NFkB (complex),NR3C1,PTPN11,RELA,SP1,STAT1,STAT3
palmitic acid	Inhibited	-2.208	4.32E-05	ACSL1,BIRC3,CCL2,CCL3L1/CCL3L3,IL8,SOCS3	Ap1,ERK1/2,FOSL1,IKBKB,JAK1,MYD88,NFKB1,NFKBIA,NFKBIB,NFkB (complex),RELA,SMAD3,SP1,STAT1,STAT3,STAT5B,TLR2,palmitic acid
IL12 (family)	Inhibited	-2.203	3.40E-05	BCL3,CCL4,CD274,CD69,PIM2
AIMP1	Inhibited	-2.200	6.54E-09	CCL2,CCL4,CXCL2,IL1B,IL8	AIMP1,Ap1,JUN,NFKB1,NFKBIA,NFkB (complex),RELA,SP1,STAT3,TNFRSF1A
lipoarabinomannan	Inhibited	-2.200	7.11E-08	CCL4,CD14,CXCL2,IL1B,IL8	CEBPA,CEBPB,EP300,NFkB (complex),RNA polymerase II,SMAD3,STAT1,STAT3,TP53,lipoarabinomannan
IRF6	Inhibited	-2.200	8.74E-07	CCL2,CD14,IL1B,IL8,SOD2	ATP,Ap1,CEBPB,HMGB1,IL1,IRF6,NFKB1,NFKBIA,NFkB (complex),NR3C1,REL,RELA,RELB,STAT1,STAT3,TLR4
FOXA2	Activated	2.200	9.08E-05	CCL17,CCL22,IGF1,NFKB2,SAA1,TBXAS1
N-acetylmuramyl-L-alanyl-D-isoglutamine	Inhibited	-2.198	5.64E-07	CCL2,CXCL2,IL1A,IL1B,IL8	Ap1,CASP1,CCL5,HMGB1,IL18,N-acetylmuramyl-L-alanyl-D-isoglutamine,NFKB1,NFKBIA,NFKBIB,NFkB (complex),NOD2,NR3C1,RELA,RELB,STAT1,STAT3
TLR5	Inhibited	-2.191	6.55E-07	CCL4,CXCL2,IL1A,IL1B,IL8	Ap1,CASP1,HMGB1,IL8,IRAK4,JUN,MYD88,NFKB1,NFKBIA,NFKBIB,NFkB (complex),RELA,STAT1,STAT3,TLR5
CTNNB1	Inhibited	-2.191	4.38E-03	IL1B,IL8,MMP14,NRG1,NRP2,S100A8,SAA1,TIMP1	Ap1,CTNNB1,ERK,FOSL1,NFKBIB,RNA polymerase II,SMAD3,TERT,estrogen receptor
SP1	Inhibited	-2.190	3.05E-06	ACSL1,CCL2,CCL22,CEBPB,IGF1,IL1A,IL1B,IL8,MMP14,SLC2A3,SOD2,TIMP1	APP,Ap1,EGR1,ESR1,ESR2,JUN,NFKB1,NFKBIA,NFkB (complex),Nfat (family),RELA,RNA polymerase II,SP1,TP53,VEGFA,estrogen receptor
SR 144528	Activated	2.190	1.74E-09	CCL2,CCL4,IL1B,IL1RN,IL8	Akt,Ap1,EGR1,EP300,ESR2,HMGB1,IL10,IL2,NFKB1,NFKBIA,NFkB (complex),NR3C1,RNA polymerase II,SMAD3,SP1,SR 144528,STAT3,Tgf beta
lipoteichoic acid	Inhibited	-2.189	1.00E-05	CCL2,CD14,IL1B,IL1RN,IL8	ATP,Ap1,CEBPB,HMGB1,IL10,IL17A,NFKB1,NFKBIA,NFKBIB,NFkB (complex),NOS2,RELA,STAT1,STAT3,lipoteichoic acid
RNASE2	Inhibited	-2.187	7.58E-07	CCL2,CCL22,CCL23,CCL4,CCL8	Ap1,ERK1/2,FOSL1,NFkB (complex),RNASE2,SMAD3,SP1
ATP-gamma-S	Activated	2.186	1.45E-14	CCL2,CCL22,CCL4,CCL8,CD69,IL1A,IL1R2,IL8,NRP1,SLC29A1,SOD2	ATP-gamma-S,Ap1,CEBPB,ERK1/2,ESR1,FOSL1,HMGB1,IL12 (complex),IL2,JUN,NFKB1,NFKBIA,NFkB (complex),NR3C1,P38 MAPK,SMAD3,SP1,STAT3,leukotriene C4
EPAS1	Inhibited	-2.183	4.81E-08	BIRC3,CXCL2,MMP14,PFKFB3,PKIB,SLC29A1,SLC2A3,SOD2,TRIM21
PP1	Activated	2.183	2.04E-07	CXCL16,IL1A,IL1B,IL1RN,IL8	ATP,Ap1,CEBPB,ESR1,FCER1G,HMGB1,JUN,MAPK8,NFKB1,NFKBIA,NFkB (complex),NR3C1,P38 MAPK,PP1,RELA,RELB,STAT1,TP53
thioacetamide	Inhibited	-2.180	2.88E-07	ANXA2,BIRC3,CD14,CYP1A1,IGF1,IL1B,LTBP1,MMP14,TIMP1,UPP1
TNFSF13B	Inhibited	-2.180	2.66E-06	CCL2,CCL4,IL8,NFKB2,PIM2	CHUK,JUN,NFKB1,NFKBIA,NFKBIB,NFkB (complex),PRKCD,REL,RELA,RELB,STAT3,TNFSF13B,TP53
platelet activating factor	Inhibited	-2.179	2.66E-06	CCL2,CD69,IL1A,MMP14,TIMP1	AKT1,Ap1,CEBPB,ESR1,FOXO1,Jnk,MMP9,NFKB1,NFKBIA,NFkB (complex),NR3C1,P38 MAPK,RELA,RELB,SP1,STAT3,platelet activating factor
CLEC7A	Inhibited	-2.177	5.59E-08	CCL17,CCL2,CCL22,CXCL2,IL1B	Ap1,CLEC7A,ERK,FOSL1,IL10,JUN,NFKB1,NFKBIA,NFKBIB,NFkB (complex),NR3C1,RELA,RELB,SMAD3,STAT3,estrogen receptor
HRAS	Inhibited	-2.177	1.32E-03	ANXA2,CD69,CEBPB,CXCL2,CYP1A1,IL1B,IL8,MMP14,NRP1	Ap1,CEBPA,CEBPB,EP300,ERK,ESR1,FN1,FOSL1,HRAS,JUN,MAPK8,NFKB1,NFKBIA,NFKBIB,NFkB (complex),NR3C1,PPARG,RELA,RHOA,RNA polymerase II,SMAD3,TP53,estrogen receptor
IL33	Inhibited	-2.157	1.09E-05	CCL17,CD69,CXCL2,IL1B,IL8	CEBPB,IL17A,IL33,IL8,IRAK4,Ige,JUN,NFKB1,NFKBIA,NFKBIB,NFkB (complex),RELA,STAT3,TRAF6
miR-340-5p (miRNAs w/seed UAUAAAG)	Activated	2.140	3.85E-02	ACSL1,ATAD1,CD69,CHMP7,EPAS1,HECW2,IGF1,IL1A,IRAK3,NRG1,NRP1,SOCS3
tributyrin	Inhibited	-2.138	7.28E-10	BIRC3,CCL2,CD274,GBP1,IL1B,IL8,NFKB2,SOD2
FOSL1	Activated	2.137	7.78E-06	CCL2,CCL3L1/CCL3L3,CCL4,IL1B,IL8	Ap1,ESR1,FOSL1,NFkB (complex),Nfat (family)
homocysteine	Inhibited	-2.136	1.35E-06	ANXA2,CCL2,IL8,SAA1,SOCS3,TIMP1	Ap1,CEBPB,ERK1/2,ESR2,FOS,FOSL1,JUN,JUNB,NFE2L2,NFKB1,NFkB (complex),RELA,SMAD3,SP1,STAT3,cholesterol,homocysteine
PI3K (complex)	Inhibited	-2.086	5.08E-08	CCL2,CCL4,CD274,IGF1,IL1B,IL1RN,IL8,MAP3K5,MMP14,NFKB2,SOCS3	Akt,Ap1,EGR1,EP300,ESR2,FN1,FOXO1,ITGB1,Jnk,NFKB1,NFKBIA,NFkB (complex),NR3C1,PI3K (complex),RELA,RNA polymerase II,SMAD3,SP1,STAT1,STAT3,TP53
pyrrolidine dithiocarbamate	Activated	2.079	3.62E-08	BIRC3,CCL2,CXCL2,IGF1,IL1B,IL8,MMP14,SOD2	APP,Akt,Ap1,EGR1,EP300,ESR2,FOXO1,Jnk,NFKB1,NFKBIA,NFkB (complex),NR3C1,Nfat (family),PPARG,PTGS2,RELA,RELB,RNA polymerase II,SP1,TP53,pyrrolidine dithiocarbamate
hyaluronic acid	Inhibited	-2.069	1.63E-08	BCL3,CCL3L1/CCL3L3,CCL4,CXCL2,IL1B,IRAK3,SOCS3,TIMP1	Ap1,CEBPB,CSF2,EGR1,HMGB1,IL10,JUN,NFKB1,NFKBIA,NFkB (complex),RELA,SMAD3,SMAD4,STAT1,STAT3,TLR4,TP53,hyaluronic acid
IL1RN	Activated	2.053	9.74E-08	CCL2,GBP1,IGF1,IL1A,IL1B,IL8,TIMP1,UBD	Ap1,CEBPB,IFNG,IL1B,IL1R1,IL1RN,IRF1,LPL,NFKBIA,NFkB (complex),PPARG,RELA,SP1,STAT1,STAT3,cyclic AMP
cisplatin	Inhibited	-2.047	2.96E-05	ANXA2,BIRC3,CCL2,CD14,DMXL2,IL1A,IL1B,IL8,SLC2A3,SOCS3,TIMP1,UPP1	Ap1,ERK1/2,ESR1,ESR2,FOS,FOSL1,HMGB1,Histone h3,IRF3,JUN,MAPK14,NFkB (complex),NR3C1,RELA,RNA polymerase II,SMAD3,SP1,STAT3,TP53,cisplatin
JUN	Inhibited	-2.017	2.99E-11	ANXA2,BCL3,BIRC3,CCL2,CCL8,CD14,CD274,CXCL16,IL1B,IL8,LTBP1,PKIB,SAA1,SOCS3,SOD2,TIMP1	15-deoxy-delta-12,14 -PGJ 2,Akt,Ap1,EGR1,EP300,ESR1,ESR2,FOS,JUN,NFE2L2,NFKB1,NFKBIA,NFkB (complex),PPARG,RELA,RNA polymerase II,SMAD3,SP1,STAT3,TP53
NFE2L2	Inhibited	-2.015	1.99E-06	CD8B,CXCL2,EPAS1,IL1A,IL1B,IL1RN,IL8,SAA1,SOCS3,SOD2,TBXAS1	Ap1,CEBPB,EP300,HMGB1,HMOX1,IL1B,IL8,MYD88,NFE2L2,NFKB1,NFKBIA,NFkB (complex),NR3C1,RELA,RELB,SP1,STAT1,STAT3
lymphotoxin-alpha1-beta2	Inhibited	-2.000	4.76E-07	CCL2,IL1A,IL1B,IL8	JUN,NFKB1,NFKBIA,NFkB (complex),RELA,RELB,STAT3,lymphotoxin-alpha1-beta2
IL-17f dimer	Inhibited	-2.000	1.12E-06	CCL2,CCL4,IL1A,IL1B
Angiotensin II receptor type 1	Inhibited	-2.000	1.43E-06	CCL2,CCL3L1/CCL3L3,IL8,TIMP1	Angiotensin II receptor type 1,Ap1,ERK,FOSL1,NFKBIB,NFkB (complex),Nfat (family),REL,SMAD3,STAT3,SYK,estrogen receptor
ozone	Inhibited	-2.000	6.80E-06	CCL3L1/CCL3L3,CXCL2,IL1B,IL8	CXCL2,HMGB1,IKBKB,IL8,JUN,NFKB1,NFKBIA,NFkB (complex),Nfat (family),RELA,SMAD3,STAT3,TP53,hydrogen peroxide,ozone
TRADD	Inhibited	-2.000	7.95E-06	CCL2,CXCL2,IL8,UBD	Ap1,ERK,FADD,FOSL1,HMGB1,JUN,NFKB1,NFKB2,NFKBIA,NFKBIB,NFkB (complex),RELA,RELB,SMAD3,SP1,TNFRSF1A,TRADD,TRAF2,estrogen receptor,reactive oxygen species
TMEM173	Inhibited	-2.000	1.40E-05	C15orf48,CXCL2,IL1B,UPP1
lysophosphatidylcholine	Inhibited	-2.000	2.30E-05	CCL2,CCL3L1/CCL3L3,IL1B,IL8	Ap1,CEBPB,ERK1/2,ESR1,FOSL1,HMGB1,JAK2,LPL,NFKBIA,NFkB (complex),Nfat (family),P38 MAPK,SMAD3,SP1,STAT1,STAT3,lysophosphatidylcholine
D-galactosamine	Inhibited	-2.000	3.57E-05	CD14,CXCL2,SOD2,TIMP1	CEBPB,D-galactosamine,EP300,IL6,NFKB1,RNA polymerase II,STAT3
phenacetin	Inhibited	-2.000	4.80E-05	ANXA2,BIRC3,TIMP1,UPP1
hexachlorobenzene	Inhibited	-2.000	1.60E-04	ANXA2,CD14,TIMP1,UPP1
trovafloxacin	Inhibited	-2.000	3.18E-04	BIRC3,CXCL2,SOCS3,SOD2
MET	Inhibited	-2.000	4.62E-04	CCL3L1/CCL3L3,SOCS3,SOD2,TRIM21
GPX1	Activated	2.000	5.27E-05	CCL3L1/CCL3L3,CCL4,CD14,SOD2	Ap1,GPX1,LEP,NFKBIA,RNA polymerase II,SP1,STAT3
vitamin E	Activated	2.000	1.39E-04	CCL2,IL1A,IL1B,MMP14	APP,Ap1,CEBPB,EGR1,ESR1,FOXO1,Jnk,LDL,NFE2L2,NFKB1,NFKBIA,NFkB (complex),NR3C1,Nfat (family),RELA,RNA polymerase II,SMAD3,SP1,Tgf beta,vitamin E
atorvastatin	Activated	2.000	2.65E-03	CCL2,CD69,IL8,S100A12	Ap1,CAT,CEBPB,ERK,ESR1,FOSL1,FOXO1,IL12 (complex),JUN,Jnk,NFKB1,NFKBIA,NFKBIB,NFkB (complex),NR3C1,Nfat (family),P38 MAPK,RELA,SMAD3,SP1,STAT3,atorvastatin,estrogen receptor

## Sheet: High Responder
Upstream Regulator	Predicted Activation State	Activation z-score	p-value of overlap	Target molecules in dataset	Mechanistic Network
TNF	Inhibited	-3.378	4.93E-09	BCL3,CCL3L1/CCL3L3,CCL4,CXCL2,GPR84,IGF1,IL1B,SAA1,SOD2,TIMP1,TNFSF15,UBD	Ap1,CEBPB,CSF2,EGR1,IFNG,IL1B,NFKB1,NFKBIA,NFkB (complex),NR3C1,RELA,STAT1,STAT3,TNF
lipopolysaccharide	Inhibited	-3.293	5.27E-10	BCL3,CCL3L1/CCL3L3,CCL4,CXCL2,GPR84,IGF1,IL1B,SAA1,SLC39A14,SOD2,TIMP1,TNFSF15,TNIP3	IL6,NFkB (complex),STAT3,TNF,lipopolysaccharide
IL1B	Inhibited	-2.817	1.81E-09	BCL3,CCL3L1/CCL3L3,CCL4,CXCL2,IGF1,IL1B,SAA1,SOD2,TIMP1,UBD	Ap1,CEBPB,IL1B,IL4,MYD88,NFKB1,NFKBIA,NFkB (complex),NR3C1,STAT3,TNF
NFkB (complex)	Inhibited	-2.755	4.98E-08	BCL3,CCL3L1/CCL3L3,CCL4,CXCL2,IL1B,SAA1,SOD2,TIMP1	EGR1,IL1B,IL6,NFKB1,NFKBIA,NFkB (complex),RELA,STAT3,TP53
5-O-mycolyl-beta-araf-(1->2)-5-O-mycolyl-alpha-araf-(1->1')-glycerol	Inhibited	-2.646	2.12E-12	BCL3,CCL3L1/CCL3L3,CCL4,CXCL2,IL1B,SOD2,TNIP3	5-O-mycolyl-beta-araf-(1->2)-5-O-mycolyl-alpha-araf-(1->1')-glycerol,NFKB1,NFKBIA,NFkB (complex),STAT3
Immunoglobulin	Inhibited	-2.558	1.56E-09	BCL3,CCL4,CXCL2,IL1B,TIMP1,TNFSF15,UBD
IFNG	Inhibited	-2.461	1.28E-06	CCL3L1/CCL3L3,CCL4,CXCL2,IGF1,IL1B,SOD2,TIMP1,TNFSF15,UBD	APP,Ap1,CSF2,EGR1,IFNG,IL1B,NFKB1,NFkB (complex),RELA,RNA polymerase II,SMAD3,STAT1,STAT3,TNF,Tgf beta
Salmonella enterica serotype abortus equi lipopolysaccharide	Inhibited	-2.425	1.66E-08	CCL3L1/CCL3L3,CCL4,CXCL2,IL1B,TNFSF15,TNIP3
poly rI:rC-RNA	Inhibited	-2.416	2.11E-06	CCL3L1/CCL3L3,CCL4,CXCL2,IGF1,IL1B,SOD2	Ap1,CEBPB,CREB1,CSF2,IFNG,IKBKB,IRF3,LDL,NFKB1,NFkB (complex),NR3C1,STAT1,STAT3,poly rI:rC-RNA
CpG oligonucleotide	Inhibited	-2.412	1.84E-09	CCL3L1/CCL3L3,CCL4,CXCL2,GPR84,IL1B,SOD2	CpG oligonucleotide,IKBKB,IRF3,NFKB1,NFkB (complex),STAT3,TBK1
STAT3	Inhibited	-2.404	3.43E-09	BCL3,CCL3L1/CCL3L3,CCL4,CXCL2,IL1B,SAA1,SOD2,TIMP1	EGR1,IFNAR1,IL1B,IL6,NFKB1,NFKBIA,NFkB (complex),RELA,STAT3,TP53
tretinoin	Inhibited	-2.383	2.08E-03	BCL3,CCL4,GIMAP2,IGF1,IL1B,TIMP1
E. coli B5 lipopolysaccharide	Inhibited	-2.360	1.53E-07	BCL3,CCL3L1/CCL3L3,CCL4,CXCL2,IL1B,SOD2	E. coli B5 lipopolysaccharide,NFKB1,NFKBIA,NFkB (complex),NOS2,STAT3,TP53
salmonella minnesota R595 lipopolysaccharides	Inhibited	-2.231	3.90E-08	BCL3,CCL3L1/CCL3L3,CCL4,CXCL2,IL1B	NFKB1,NFKBIA,NFkB (complex),STAT3,salmonella minnesota R595 lipopolysaccharides
PD98059	Activated	2.223	1.27E-05	CCL3L1/CCL3L3,CCL4,CXCL2,IGF1,IL1B,TIMP1	AGT,Ap1,CEBPB,EGR1,IFNG,NFkB (complex),NR3C1,PD98059,SMAD3,STAT1,STAT3
NFKB1	Inhibited	-2.219	6.53E-08	BCL3,CCL3L1/CCL3L3,CCL4,CXCL2,IL1B,SOD2	Ap1,CEBPB,CSF2,IKBKB,IL4,IRF3,NFKB1,NFKBIA,NFkB (complex),NR3C1,STAT1,STAT3
E. coli serotype 0127B8 lipopolysaccharide	Inhibited	-2.219	1.05E-06	CXCL2,IGF1,IL1B,SOD2,UBD	Akt,Ap1,CEBPB,CSF2,E. coli serotype 0127B8 lipopolysaccharide,IFNG,NR3C1,RNA polymerase II,SP1,STAT1
APP	Inhibited	-2.213	5.75E-06	CCL3L1/CCL3L3,CCL4,CXCL2,IGF1,IL1B,SOD2,TNFSF15	APP,CEBPB,CREB1,FOXO1,Jnk,LDL,NFKB1,NOS2,RNA polymerase II,TP53,hydrogen peroxide
EGR1	Inhibited	-2.200	9.54E-09	CCL3L1/CCL3L3,CCL4,CXCL2,IL1B,SOD2,TIMP1	Ap1,EGR1,ERK1/2,FOSL1,SMAD3
VIP	Activated	2.189	5.88E-08	CCL3L1/CCL3L3,CCL4,CXCL2,IGF1,IL1B	Ap1,CEBPB,IL4,NFKB1,NFkB (complex),NOS2,NR3C1,STAT1,STAT3,TNFSF11,VIP
LEP	Inhibited	-2.188	4.21E-05	CCL3L1/CCL3L3,IGF1,IL1B,SOD2,TIMP1	Ap1,CEBPB,IFNG,Ins1,LEP,NR3C1,SP1,STAT1,cyclic AMP
IKBKB	Inhibited	-2.185	4.35E-06	CCL3L1/CCL3L3,CCL4,CXCL2,IL1B,SOD2	FAS,IKBKB,NFKB1,NFKBIA,NFkB (complex),STAT3,TP53,hydrogen peroxide
PDGF BB	Inhibited	-2.176	6.14E-07	BCL3,CXCL2,IGF1,IL1B,SOD2,TIMP1
FAS	Activated	2.170	2.83E-05	CCL3L1/CCL3L3,CCL4,CXCL2,IL1B,SOD2	Ap1,CEBPB,FAS,IFNG,IRF3,MAP3K7,MAPK1,NFKB1,NFKBIA,NFkB (complex),NR3C1,STAT1,STAT3,TP53
genistein	Activated	2.162	7.53E-06	BCL3,CXCL2,IGF1,IL1B,SOD2	Akt,CEBPB,CREB1,CSF2,LDL,RELA,RNA polymerase II,SP1,STAT1,genistein
SB203580	Activated	2.144	2.00E-05	CCL4,IL1B,SOD2,TIMP1,UBD	Ap1,CEBPB,IFNG,NR3C1,SB203580,STAT1
MYD88	Inhibited	-2.020	3.57E-11	BCL3,CCL3L1/CCL3L3,CCL4,CXCL2,IGF1,IL1B,SAA1,TIMP1	Ap1,EGR1,IL13,IL1B,IL6,MYD88,NFKB1,NFKBIA,NFkB (complex),NR3C1,RELA,STAT3
Fibrinogen	Inhibited	-2.000	5.25E-09	BCL3,CCL3L1/CCL3L3,CCL4,IL1B	Ap1,CEBPB,Fibrinogen,MAPK1,NFKB1,NFKBIA,NFkB (complex),NR3C1,STAT1,TP53
MALP-2s	Inhibited	-2.000	9.31E-09	CCL3L1/CCL3L3,CCL4,CXCL2,IL1B	MALP-2s,NFKB1,NFKBIA,NFkB (complex),TP53
KRT17	Inhibited	-2.000	2.39E-08	CCL3L1/CCL3L3,CCL4,CXCL2,IL1B
EZH2	Inhibited	-2.000	3.33E-05	C15orf48,CXCL2,SAA1,UBD
diphenyleneiodonium	Activated	2.000	2.15E-07	CXCL2,IL1B,SOD2,TIMP1	NFKB1,NFKBIA,NFkB (complex),STAT3,diphenyleneiodonium
